# Supplementary material for: Complementing Onsager’s Conductivity Theory by Grotthuss Mechanism Mitigation via Ion-Induced Depletion of Hydrogen-Bond-Donating Water
Source: J Chem Theory Comput. 2026 Jul 4;22(14):7096–104. doi: 10.1021/acs.jctc.6c00901 (PMC13422001; doi:10.1021/acs.jctc.6c00901)
Supplement: Supplementary file 1 [file ct6c00901_si_001.zip]

Archive with 10 entries (10 files):
- electrolyte_model/0_README.txt
- electrolyte_model/a_bar_graph_Grotthuss_model.py
- electrolyte_model/a_plot_Grotthuss_model.py
- electrolyte_model/Class_Activity_Coefficient.py
- electrolyte_model/Class_Conductivity_MSA.py
- electrolyte_model/Class_Electrolyte.py
- electrolyte_model/Class_Property_Models.py
- electrolyte_model/Class_Species.py
- electrolyte_model/Class_Species_Data.py
- electrolyte_model/Exp_Data_Binary_Electrolytes.py
