# Supplementary material for: Complementing Onsager’s Conductivity Theory by Grotthuss Mechanism Mitigation via Ion-Induced Depletion of Hydrogen-Bond-Donating Water
Source: J Chem Theory Comput. 2026 Jul 4;22(14):7096–104. doi: 10.1021/acs.jctc.6c00901 (PMC13422001; doi:10.1021/acs.jctc.6c00901)
Supplement: Supplementary file 1 [file ct6c00901_si_001.zip › electrolyte_model/0_README.txt]

This README serves to 
	a) give a brief documentation of this folder and the scripts inside it,
	b) give instructions to get the plots in the publication.
The codes may be published with the manuscript for completeness.


INSTRUCTIONS
To plot the graphs shown in the publication and SI, run a_plot_Grotthuss_model.py; for the bar graph a_bar_graph_Grotthuss_model.py


BRIEF DOCUMENTATION
Experimental Data (all from the literature) are collected in Exp_Data_Binary_Electrolytes

The folder contains several "Class_... .py" files, which contain the classes of a broader model (may seem overcomplicated in this context). 
The individual classes are not meant to be run on their own.

The electrolyte (Class_Electrolyte) contains species (objects of Class_Species), which contain all the information (concentrations, activity coefficients, diffusion coefficients, conductivities,..) 
	relevant for that species.
The electrolyte properties are calculated in Class_conductivity_models_MSA, Class_Activity_Coefficient. 
These classes use data at infinite dilution (coming from Class_Species_Data) as entry.


For any questions regarding the scripts: b.janotta@fz-juelich.de
