# Supplementary material for: Complementing Onsager’s Conductivity Theory by Grotthuss Mechanism Mitigation via Ion-Induced Depletion of Hydrogen-Bond-Donating Water
Source: J Chem Theory Comput. 2026 Jul 4;22(14):7096–104. doi: 10.1021/acs.jctc.6c00901 (PMC13422001; doi:10.1021/acs.jctc.6c00901)
Supplement: Supplementary file 1 [file ct6c00901_si_001.zip › electrolyte_model/a_bar_graph_Grotthuss_model.py]

"""
Python 3.9.18 (main, Sep 11 2023, 14:09:26) [MSC v.1916 64 bit (AMD64)]
IPython 8.15.0 -- An enhanced Interactive Python.
numpy version 1.26.4
scipy version 1.11.2
"""
import numpy as np
import scipy as sp 
import matplotlib.pyplot as plt
# =============================================================================
# Style figures
# =============================================================================
import matplotlib 
matplotlib.rc('xtick', labelsize=16) 
matplotlib.rc('ytick', labelsize=16)

font1 = {'family' : 'Arial',
        'weight' : 'normal',
        'size'   : 18}
matplotlib.rc('font', **font1)
matplotlib.rcParams["figure.figsize"] = (9,5)
matplotlib.rcParams['figure.dpi'] = 750
# =============================================================================

idst_molar_cond = {#S*m2/mol
    r"$H^+_0$" : 349.8,
    r"$H^+$" :  349.8       *0.1,
    r"$Li^+$":  38.6,
    r"$Na^+$":  50.1,
    r"$K^+$":   73.5,
    r"$Rb^+$":   77.8,
    r"$OH^-$":  198.3       *0.15,
    r"$OH^-_0$":  198.3,
    r"$F^-$" :  55.4, 
    r"$Cl^-$":  76.4,
    r"$Br^-$":  78.1,
    r"$I^-$":   76.8,
    r"":0
    }
radii = {#S*m2/mol
    r"$H^+$" :  4.39,
    r"$H^+_0$" :  4.39,
    r"$Li^+$":  4.13,
    r"$Na^+$":  2.99,
    r"$K^+$":   2.17,
    r"$Rb^+$":   2.08,
    r"$OH^-$":           3.57, # [1] 3.57
    r"$OH^-_0$":         3.57, # [1] 3.57
    r"$F^-$":            3.5, # 
    r"$Cl^-$":           3.62, # [1] 3.62
    r"$Br^-$":           3.9, # 
    r"$I^-$":            4.32 # [1] 4.32
    }

def stell(name):
    gam = idst_molar_cond[name]#/radii[name]
    return gam

names = [r"$H^+$",r"$Li^+$",r"$Na^+$",r"$K^+$",r""]#,r"$Rb^+$"]
names += [r"$OH^-$",r"$F^-$",r"$Cl^-$",r"$Br^-$"]#,r"$I^-$"]
vals = np.zeros(len(names))
excess = np.zeros(len(names))
for idx,name in enumerate(names):
    val = stell(name)
    vals[idx] = val
excess[0] = stell(r"$H^+_0$" )-vals[0]


excess[4+1] = stell(r"$OH^-_0$" )-vals[4+1]


gap_index = 4

width = 0.7  # the width of the bars: can also be len(x) sequence

fig, ax = plt.subplots()
bottom = np.zeros(3)
bottom = 0
bottom += vals
p = ax.bar(names, excess , width,  bottom=bottom, label = r"$\lambda_G$: Grotthuss mechanism")
bottom = 0
p = ax.bar(names,vals , width,  bottom=bottom, label = r"$\lambda_V$: Vehicle mechanism")
ax.legend()
ax.set_ylim(0,)
ax.set_ylabel(r"$\lambda$ ($\mathrm{S cm^2/mol}$)")

ticks = ax.get_xticks()
labels = ax.get_xticklabels()

# Keep all ticks except the dummy one
good_ticks = [t for i, t in enumerate(ticks) if i != gap_index]
good_labels = [l.get_text() for i, l in enumerate(labels) if i != gap_index]

ax.set_xticks(good_ticks)
ax.set_xticklabels(good_labels)
plt.show()


fig, ax = plt.subplots()
bottom = np.zeros(3)
bottom = 0
bottom += vals
p = ax.bar(names, excess , width,  bottom=bottom, label = r"$\lambda_G$: Grotthuss mechanism")
bottom = 0
p = ax.bar(names,vals , width,  bottom=bottom, label = r"$\lambda_V$: Vehicle mechanism")
ax.legend()

ax.vlines(r"$H^+$", 0, 78, color='black', linewidth=3)
ax.vlines(r"$OH^-$", 0, 78, color='black', linewidth=3)
ax.set_ylim(0,)
ax.set_ylabel(r"$\lambda$ ($\mathrm{S cm^2/mol}$)")

ticks = ax.get_xticks()
labels = ax.get_xticklabels()

# Keep all ticks except the dummy one
good_ticks = [t for i, t in enumerate(ticks) if i != gap_index]
good_labels = [l.get_text() for i, l in enumerate(labels) if i != gap_index]

ax.set_xticks(good_ticks)
ax.set_xticklabels(good_labels)
plt.show()
