# Supplementary material for: Complementing Onsager’s Conductivity Theory by Grotthuss Mechanism Mitigation via Ion-Induced Depletion of Hydrogen-Bond-Donating Water
Source: J Chem Theory Comput. 2026 Jul 4;22(14):7096–104. doi: 10.1021/acs.jctc.6c00901 (PMC13422001; doi:10.1021/acs.jctc.6c00901)
Supplement: Supplementary file 1 [file ct6c00901_si_001.zip › electrolyte_model/a_plot_Grotthuss_model.py]

# -*- coding: utf-8 -*-
"""
Python 3.9.18 (main, Sep 11 2023, 14:09:26) [MSC v.1916 64 bit (AMD64)]
IPython 8.15.0 -- An enhanced Interactive Python.
numpy version 1.26.4
scipy version 1.11.2
"""
# packages and constants
import numpy as np
import scipy as sp   #SciPy python package
import matplotlib 
import matplotlib.pyplot as plt
from scipy.constants import epsilon_0,e#,N_A,R
F = sp.constants.physical_constants['Faraday constant'][0]
kB = sp.constants.k #Boltzmann constant


# Plot settings
matplotlib.rc('xtick', labelsize=18) 
matplotlib.rc('ytick', labelsize=18)
font1 = {'family' : 'Arial',
        'weight' : 'normal',
        'size'   : 18}
matplotlib.rc('font', **font1)
matplotlib.rc('lines', linewidth=3)
matplotlib.rcParams["figure.figsize"] = (7,5)
matplotlib.rcParams['figure.dpi'] = 750
matplotlib.rcParams['mathtext.default'] = 'rm'
colors0 = matplotlib.color_sequences['tab10']
from matplotlib.ticker import ScalarFormatter
class ScalarFormatterClass(ScalarFormatter):
   def _set_format(self):
      self.format = "%1.1f"


import Class_Species_Data
import Exp_Data_Binary_Electrolytes as expd
import Class_Electrolyte as CE
species_properties = Class_Species_Data.Species_Data()


def calculate_MSA_properties(name,
                             stoicho_coeffs,
                             c_ges,
                             space_res,
                             homogeneous_reactants=[]):
    '''
    Here, this class calculates the electrolyte properties, importantly, including
    Onsager-type conductivity
    
    The Process class usually has more functionalities that are irrelevant here.
    '''
    interdependence_model = 'MSA' 
    temperature =273.15 +25 # K
    substance_list = [name,r"$H_2O$"]
    concentration_list=np.array([0.0,1,0.0])
    concentration_list*=1e-3 # mol/m3--> mol/l
    # Parameters for transport modelling, irrelevant here -> no effect
    time= 1
    rel_time_logs =np.array([0,.25,.5,.75,1])
    time_logs=rel_time_logs*time
    distance=1 #cm
    #Calculation of electrolyte properties 
    electrolyte = CE.Electrolyte(temperature=temperature,distance=distance,space_res=space_res,time_logs=time_logs,substance_list=substance_list,concentration_list=concentration_list,isMigration=False,isENC=False,isDiffusion=False,isLimitedCurrent=False,isReservoir=False,interdependence_model=interdependence_model,isUpdateTransportData=True,homogeneous_reactants=[],name=name)
    electrolyte.initial_property_data()
    electrolyte.recalc_initial()
    nu1,nu2,nu3,nu4 = stoicho_coeffs
    electrolyte.species[0].ct += nu1*c_ges
    electrolyte.species[1].ct += nu2*c_ges
    electrolyte.species[2].ct += nu3*c_ges
    if len( electrolyte.species)>3:
        electrolyte.species[3].ct += nu4*c_ges
    electrolyte.property_model.update_species_properties()
    return electrolyte
    

def get_hydration_number(name,
                         h_param_choice = 1):
    '''
    returns h parameter for both ions
    '''
    hydration = {#1 ; static hydration numbrs from Jing et al.
        r"$H^+$" :                  3.0,#
        r"$Li^+$":                  3.2,# 
        r"$Na^+$":                  2.4,#3,#2.4,#
        r"$K^+$":                   2,#2.3,#
        r"$Cl^-$":                  3.9,#3.7,#
        r"$Br^-$":                  3.8, # 
        r"$I^-$":                   3.2, # 
        r"$OH^-$":                  3
        }
    optimized = {#2
        r"$H^+$" :                  3,#
        r"$Li^+$":                  3.2,# 
        r"$Na^+$":                  2.2,#3,#2.4,#
        r"$K^+$":                   1.6,#2.3,#
        r"$Cl^-$":                  2.4,#3.4,#3.7,#
        r"$Br^-$":                  2.3,#3.2, # 
        r"$I^-$":                   2.0,#3.0, # 
        r"$OH^-$":                  3
        }
    species, stoico = species_properties.divide_Species_into_Ions(name)
    if h_param_choice ==2:
        if species[0] == r"$H^+$" or species[0] ==r"$OH^-$":
            return optimized[species[0]], optimized[species[1]]
        else:
            return optimized[species[1]], optimized[species[0]]
    
    elif h_param_choice ==1:
        if species[0] == r"$H^+$" or species[0] ==r"$OH^-$":
            return hydration[species[0]], hydration[species[1]]
        else:
            return hydration[species[1]], hydration[species[0]]
    
    
def grotthuss_strength(name):
    '''
    returns Grotthuss conductivity at infinite dilution [Scm^2/mol]
    '''
    factor = 0.9
    if "H" in name:
        if "OH" in name:
            factor = 0.85
            return factor *198.3 #for bases
        return factor * 349.8 # for acids
    return 0 # for other salts


def distr_functions(electrolyte,offset=0):
    '''
    returns value of distribution functions at specified distance
    '''
    diameter_hydrated_ion = { # [1] https://doi.org/10.1021/acs.iecr.2c02039
        r"$H^+$" :                  2*2.6, # https://doi.org/10.1021/jacs.1c08552 J. Am. Chem. Soc. 2021, 143, 18672−18683
        r"$OH^-$":                  2*2.8, # https://doi.org/10.1021/acs.jpclett.4c02261 J. Phys. Chem. Lett. 2024, 15, 9411−9418
        
        r"$Li^+$":                  .8*2,# https://doi.org/10.1021/ic2018693
        r"$Na^+$":                  2.43*2, # https://doi.org/10.1021/ic2018693
        r"$K^+$":                   2.81*2, #https://doi.org/10.1021/ic2018693
        
        r"$Cl^-$":                  2*3.3, # https://doi.org/10.1021/acs.jpcb.3c06185 J. Phys. Chem. B 2023, 127, 10843−10850
        r"$Br^-$":                  2*3.4,# https://doi.org/10.1021/acs.jpclett.3c01302
        r"$I^-$":                  2*3.7, #https://doi.org/10.1021/acs.jpcb.3c06185 J. Phys. Chem. B 2023, 127, 10843−10850
        r"$F^-$":                  4.32,
        }
    
    sig_H=diameter_hydrated_ion[r"$H^+$"]*1e-10+offset
    ion0,ion1 =electrolyte.species[:2]
    if r"$OH^-$" == electrolyte.species[0].name or r"$OH^-$" == electrolyte.species[1].name:
       sig_H=diameter_hydrated_ion[r"$OH^-$"]*1e-10+offset
    sig_X = (diameter_hydrated_ion[ion0.name]+
            diameter_hydrated_ion[ion1.name])*1e-10/2+offset
    gamma = electrolyte.property_model.models[0].Gamma_MSA
    wHH = e**2/(4*np.pi*78.4*epsilon_0*sig_H)/(1+gamma*sig_H)
    wHX = e**2/(4*np.pi*78.4*epsilon_0*sig_X)/(1+gamma*sig_X)
    gHH = np.exp(-1/(kB*298.15)*wHH)
    gHX = np.exp(1/(kB*298.15)*wHX)

    return gHH, gHX


def decrease_Grotthuss_by_parts(lam_Grotthuss_0,
                                hydration_number,
                                c_ges,
                                electrolyte,
                                name,
                                simplified=False):
    '''
    for illustration of components, see decrease_Grotthuss function
    '''
    if simplified:
        gHH, gHX =1,1
    else:
        gHH, gHX = distr_functions(electrolyte)
    # concentration in mol/ m3
    c_0_H2O = 55.5e3
    c_ges_H2O = expd.water_concentration_from_density(name,c_ges/1000)*1e3 # as approximation for mixed volumes -> not too bad
    hyd_G,hyd_X = hydration_number
    fac_X = gHX#/gHX[0]
    fac_G = gHH
    molar_vol =  c_ges_H2O/c_0_H2O#c_0_H2O
    counterion = fac_X * hyd_X * c_ges/c_0_H2O
    sameion = fac_G * hyd_G * c_ges/c_0_H2O
    return molar_vol,counterion,sameion


def decrease_Grotthuss(lam_Grotthuss_0,
                       hydration_number,
                       c_ges,electrolyte,
                       name,
                       simplified = False):
    '''
    Grotthuss model 
        returns "decrease" (decreased conductivity)
        due to Grotthuss model compared to Onsager-type models
    '''
    if simplified:
        gHH, gHX = 1,1
    else:
        gHH, gHX = distr_functions(electrolyte)
    
    # concentration in mol/ m3
    c_0_H2O = 55.5e3
    c_ges_H2O = expd.water_concentration_from_density(name,c_ges/1000)*1e3 # as approximation for mixed volumes -> not too bad
    hyd_G,hyd_X = hydration_number
    fac_X = gHX#/gHX[0]
    fac_G = gHH
    c_Grotthuss = np.maximum(((c_0_H2O-c_ges_H2O) + (fac_G * hyd_G * c_ges+fac_X * hyd_X * c_ges)),0)
    fraction =  c_Grotthuss/c_0_H2O#c_0_H2O
    decrease = lam_Grotthuss_0*fraction  # this is the fraction behind the mistoicho_coeffs
    return decrease


def plot_distr_functions(processes):
    '''
    plots values of distribution functions at contact distance

    '''
    for idx, electrolyte in enumerate(processes):
        gHH, gHX = distr_functions(electrolyte)
        ion0,ion1 =electrolyte.species[:2]
        label2 = electrolyte.name
        plt.plot(c_plot,gHH,linestyle = (0,(5,1)),color = colors0[idx])
        plt.plot(c_plot,gHX,linestyle = (0,(1,1)),color = colors0[idx])
        plt.plot(-c_plot,gHX,linestyle = "-",color = colors0[idx], label = label2)
    plt.plot(-c_ges,gHX, label = r" ",color = 'white')
    plt.plot(-c_ges,gHX,linestyle = (0,(1,1)), label = r"$\widetilde{g^c_{XA}}$",color = 'grey')
    plt.plot(-c_ges,gHH,linestyle = (0,(5,1)), label = r"$\widetilde{g^c_{AA}}$",color = 'grey')
       
    plt.xlabel(r'$c$ ($M$)')
    plt.ylabel(r'$\widetilde{g^c_{kA}}$')
    plt.xlim(0,7)
    plt.ylim(0,4)
    plt.legend(bbox_to_anchor=(1.35,0.5), loc='center right')
    plt.grid()
    plt.show()
    

def plot_distr_functions_variation(electrolytes):
    '''
    plots values of distribution functions at contact distance -> variation

    '''
    offsets = np.array([-.2,.2])*1e-10 # m
    
    for idx, electrolyte in enumerate(electrolytes):
        offset=offsets[0]
        gHH, gHX = distr_functions(electrolyte,offset)
        ion0,ion1 =electrolyte.species[:2]
        label2 = electrolyte.name
        plt.plot(c_plot,gHH,linestyle = (0,(5,1)),color = colors0[idx],linewidth = 1.0)
        plt.plot(c_plot,gHX,linestyle = (0,(1,1)),color = colors0[idx],linewidth = 1.9)
        plt.plot(-c_plot,gHX,linestyle = "-",color = colors0[idx], label = label2)
        
        offset=offsets[1]
        gHH, gHX = distr_functions(electrolyte,offset)
        ion0,ion1 =electrolyte.species[:2]
        label2 = electrolyte.name
        plt.plot(c_plot,gHH,linestyle = (0,(5,1)),color = colors0[idx],linewidth = 1.9)
        plt.plot(c_plot,gHX,linestyle = (0,(1,1)),color = colors0[idx],linewidth = 2.9)
        #plt.plot(-c_plot,gHX,linestyle = "-",color = colors0[idx], label = label2)
        
    plt.plot(-c_ges,gHX, label = r" ",color = 'white')
    plt.plot(-c_ges,gHX,linestyle = (0,(1,1)), label = r"$\widetilde{g^c_{XA}}$",color = 'grey')
    plt.plot(-c_ges,gHH,linestyle = (0,(5,1)), label = r"$\widetilde{g^c_{AA}}$",color = 'grey')
       
    plt.xlabel(r'$c$ ($M$)')
    plt.ylabel(r'$\widetilde{g^c_{kA}}$')
    plt.xlim(0,7)
    plt.ylim(0,3)
    plt.legend(bbox_to_anchor=(1.35,0.5), loc='center right')
    plt.grid()
    plt.show()
    

space_res = 100 #cells/ number of evaluated concentrations
c_ges  =  10**(np.linspace(-2,4,space_res)) #mol/m3
c_plot = c_ges*1e-3 # mol/l

### Species to be calculated and plotted
names = [r"$HCl$",r"$HBr$",r"$HI$",r"$KOH$",r"$NaOH$",r"$KCl$",r"$NaCl$",r"$NaBr$"]
stoicho_coeffs = np.array([1.0,1,0,0])
electrolytes = [None]*len(names)
for idx,name in enumerate(names):
    electrolyte = calculate_MSA_properties(name,stoicho_coeffs,c_ges,space_res)
    electrolytes[idx]=electrolyte

############################################################
############################################################
####____________ from here on: only plots. ____________####
############################################################
############################################################

xlim_I = 2#1.5
plot_title = False
plot_legend = True
h_param_choice = 2
# molar conductivities
if plot_title:
    plt.title(r'molar conductivities')
for idx,name in enumerate(names):
    measurement_data = expd.initialize_dataset(name)
    lam_Grotthuss_0 = grotthuss_strength(name = name)
    hydration_numbers = get_hydration_number(name = name,h_param_choice = h_param_choice)
    
    decrease =  decrease_Grotthuss(lam_Grotthuss_0,hydration_numbers,c_ges,electrolytes[idx],name)
    plt.plot(np.sqrt(c_plot),(electrolytes[idx].conductivity/(c_ges*1e-4)-decrease),color = colors0[idx],linestyle = '-',linewidth=3,zorder=3)#,label = 'with Grotthuss')
    plt.plot(np.sqrt(c_plot),(electrolytes[idx].conductivity/(c_ges*1e-4)),color = colors0[idx],linestyle = '--',linewidth=3,zorder=1)
    plt.scatter(np.sqrt(measurement_data.molar_conductivity[0]),measurement_data.molar_conductivity[1],label=name,color = colors0[idx],zorder=30)
    
    decrease =  decrease_Grotthuss(lam_Grotthuss_0,hydration_numbers,c_ges,electrolytes[idx],name, True)
    plt.plot(np.sqrt(c_plot),(electrolytes[idx].conductivity/(c_ges*1e-4)-decrease),color = colors0[idx],linestyle = '-',linewidth=1.5,zorder=3)#,label = 'with Grotthuss')
    plt.plot(np.sqrt(c_plot),(electrolytes[idx].conductivity/(c_ges*1e-4)),color = colors0[idx],linestyle = '--',linewidth=1.5,zorder=1)

plt.plot(-c_ges,decrease, label = r" ",color = 'white')  
plt.plot(np.sqrt(c_plot),-electrolytes[idx].conductivity/(c_ges*1e-4),color = 'grey',linestyle = '--',linewidth=2,zorder=3,label = r'OM')#,label = 'with Grotthuss')
plt.plot(np.sqrt(c_plot),-electrolytes[idx].conductivity/(c_ges*1e-4),color = 'grey',linestyle = '-',linewidth=3,zorder=3,label = r'OM+GM')
if plot_legend:
    plt.legend(bbox_to_anchor=(1.05, 1),loc='upper left')
plt.grid()
plt.xlabel(r'$\sqrt{c}$ ($\sqrt{\mathrm{M}}$)')
plt.ylabel(r'$\Lambda$ ($\mathrm{S cm^2/mol}$)')
plt.xlim(0,xlim_I)
plt.ylim(40,450)
plt.show()


# absolute conductivities
xlim_I = 7
for idx,name in enumerate(names[:5]):
    measurement_data = expd.initialize_dataset(name)
    #plt.plot(np.sqrt(c_plot),electrolytes[idx].conductivity/(c_ges*1e-4),color = colors0[idx])
    
    lam_Grotthuss_0 = grotthuss_strength(name = name)
    hydration_numbers = get_hydration_number(name = name,h_param_choice = h_param_choice)
    
    decrease =  decrease_Grotthuss(lam_Grotthuss_0,hydration_numbers,c_ges,electrolytes[idx],name)
    plt.plot(c_plot,(electrolytes[idx].conductivity/(c_ges*1e-4)-decrease)*c_ges*1e-3,color = colors0[idx],linestyle = '-',linewidth=3,zorder=3)#,label = 'with Grotthuss')
    plt.plot(c_plot,(electrolytes[idx].conductivity/(c_ges*1e-4))*c_ges*1e-3,color = colors0[idx],linestyle = '--',linewidth=2,zorder=1)
    plt.scatter(measurement_data.molar_conductivity[0],measurement_data.molar_conductivity[1]*measurement_data.molar_conductivity[0],label=name,color = colors0[idx],zorder=30)
   

plt.plot(-c_ges,decrease, label = r" ",color = 'white')  
plt.plot(np.sqrt(c_plot),-electrolytes[idx].conductivity/(c_ges*1e-4),color = 'grey',linestyle = '--',linewidth=2,zorder=3,label = r'OM')#,label = 'with Grotthuss')
plt.plot(np.sqrt(c_plot),-electrolytes[idx].conductivity/(c_ges*1e-4),color = 'grey',linestyle = '-',linewidth=3,zorder=3,label = r'OM+GM')
plt.grid()
plt.xlabel(r'$c$ ($\mathrm{M}$)')
plt.ylabel(r'$\kappa$ ($\mathrm{mS/cm}$)')
if plot_legend:
    plt.legend(bbox_to_anchor=(1.05, 1),loc='upper left')

plt.xlim(0,xlim_I)
plt.ylim(0,1500)
plt.show()


plot_distr_functions(electrolytes[:-3])

# plot concentrations of water as funciton of salt concentration
for name in names[:5]:
    cH2O  = expd.water_concentration_from_density(name, c_ges/1000)
    plt.plot(c_ges/1000,cH2O,label = name)
plt.xlim(0,7)
plt.grid()
plt.xlabel(r"$[mol/l]$")
plt.ylabel(r"$[mol_{H_2O}/l]$")
plt.legend()
plt.show()

#Plots for HCl and KOH showing the parts leading to total decrease

if plot_title:
    plt.title(r'molar conductivities')
for idx,name in enumerate(names):
    if idx==1 or idx ==2 or idx>3:
        continue
    #print(name)
    measurement_data = expd.initialize_dataset(name)
    lam_Grotthuss_0 = grotthuss_strength(name = name)
    hydration_numbers = get_hydration_number(name = name,h_param_choice = h_param_choice)

    molar_vol,counterion,sameion =  decrease_Grotthuss_by_parts(lam_Grotthuss_0,hydration_numbers,c_ges,electrolytes[idx],name)
    molar_vol0,counterion0,sameion0 =  decrease_Grotthuss_by_parts(lam_Grotthuss_0,hydration_numbers,c_ges,electrolytes[idx],name,True)
    #plt.plot(c_plot,np.ones(len(c_ges)),color = colors0[idx],linestyle = '-',linewidth=3,zorder=3)
    plt.plot(c_plot,molar_vol,color = colors0[idx],linestyle = ':',linewidth=4,zorder=2)
    plt.plot(c_plot,molar_vol-counterion,color = colors0[idx],linestyle = '--',linewidth=4,zorder=2)
    plt.plot(c_plot,molar_vol-counterion-sameion,color = colors0[idx],linestyle = '-',linewidth=4,zorder=2)
    #plt.plot(c_plot,,label = "total",color = colors0[idx],linestyle = ':',linewidth=3,zorder=3)
    plt.plot(c_plot,molar_vol0,color = colors0[idx],alpha = 0.5,linestyle = ':',linewidth=2.5,zorder=3)
    plt.plot(c_plot,molar_vol0-counterion0,color = colors0[idx],alpha = 0.5,linestyle = '--',linewidth=2.5,zorder=3)
    plt.plot(c_plot,molar_vol0-counterion0-sameion0,color = colors0[idx],alpha = 0.5,linestyle = '-',linewidth=2.5,zorder=3)
    plt.scatter(-np.sqrt(measurement_data.molar_conductivity[0]),measurement_data.molar_conductivity[1],label=name,color = colors0[idx],zorder=30)

plt.plot(-c_plot,molar_vol,label = r" ",color = "white",linestyle = '-',linewidth=4,zorder=2)
plt.plot(-c_plot,molar_vol,label = r"$\delta c_W$",color = "grey",linestyle = ':',linewidth=4,zorder=2)
plt.plot(-c_plot,molar_vol-counterion,label = r"$\delta c_W+\delta c_X$",color = "grey",linestyle = '--',linewidth=4,zorder=2)
plt.plot(-c_plot,molar_vol-counterion-sameion,label = r"$\delta c_W + \delta c_X+\delta c_A$",color = "grey",linestyle = '-',linewidth=4,zorder=2)

plt.grid()
plt.xlabel(r'$c$ ($M$)')
plt.ylabel(r'$\lambda_G/\lambda_G^0$')
plt.xlim(0,xlim_I)
plt.ylim(0,1)
plt.legend(bbox_to_anchor=(1.05,.51), loc = "center left")
plt.show()


' NOT SIMPLIFIED'
if plot_title:
    plt.title(r'molar conductivities')
for idx,name in enumerate(names):
    if name not in [r"$HCl$",r"$KOH$"]:
        continue
    measurement_data = expd.initialize_dataset(name)
    #plt.plot(np.sqrt(c_plot),electrolytes[idx].conductivity/(c_ges*1e-4),color = colors0[idx])
    m1 = electrolytes[idx].species[0].molar_conductivity*1e4
    m2 = electrolytes[idx].species[1].molar_conductivity*1e4
    c1 = electrolytes[idx].species[0].ct/1e3
    c2 = electrolytes[idx].species[1].ct/1e3
    
    lam_Grotthuss_0 = grotthuss_strength(name = name)
    hydration_numbers = get_hydration_number(name = name,h_param_choice = h_param_choice)
    decrease =  decrease_Grotthuss(lam_Grotthuss_0,hydration_numbers,c_ges,electrolytes[idx],name)
    
    if name == r"$HCl$":
        decrease     = 1.0* decrease
        decrease_p10 = 1/0.9* decrease
        decrease_m10 = 0.866*decrease
    else:
        decrease     = 1.0* decrease
        decrease_p10 = 1/0.85* decrease
        decrease_m10 = 0.92* decrease
        
    plt.plot(np.sqrt(c_plot),electrolytes[idx].conductivity/(c_ges*1e-4),color = colors0[idx],linestyle = '--',linewidth=2,zorder=3)#,label = 'with Grotthuss')
    plt.plot(np.sqrt(c_plot),electrolytes[idx].conductivity/(c_ges*1e-4)-decrease_p10,color = colors0[idx],linestyle = ':',linewidth=5,zorder=3)#,label = 'with Grotthuss')
    plt.plot(np.sqrt(c_plot),electrolytes[idx].conductivity/(c_ges*1e-4)-decrease,color = colors0[idx],linestyle = '-',linewidth=4,zorder=3)#,label = 'with Grotthuss')
    plt.plot(np.sqrt(c_plot),electrolytes[idx].conductivity/(c_ges*1e-4)-decrease_m10,color = colors0[idx],linestyle = '-.',linewidth=3,zorder=3)#,label = 'with Grotthuss')
    plt.scatter(np.sqrt(measurement_data.molar_conductivity[0]),measurement_data.molar_conductivity[1],label=name,color = colors0[idx],zorder=30)
   
plt.plot(-c_ges,decrease, label = r" ",color = 'white')   
plt.plot(np.sqrt(c_plot),-electrolytes[idx].conductivity/(c_ges*1e-4),color = 'grey',linestyle = '--',linewidth=2,zorder=3,label = r'OM')#,label = 'with Grotthuss')
plt.plot(np.sqrt(c_plot),-electrolytes[idx].conductivity/(c_ges*1e-4)-decrease_m10,color = 'grey',linestyle = '-.',linewidth=2,zorder=3,label = r'$\lambda_G^0=\lambda_{A}^0-\lambda_{A,V}^\mathrm{max}$')
plt.plot(np.sqrt(c_plot),-electrolytes[idx].conductivity/(c_ges*1e-4)-decrease,color = 'grey',linestyle = '-',linewidth=3,zorder=3,label = r'$\lambda_G^0=\lambda_{G,ref}^{0}$')
plt.plot(np.sqrt(c_plot),-electrolytes[idx].conductivity/(c_ges*1e-4)-decrease_p10,color = 'grey',linestyle = ':',linewidth=5,zorder=3,label = r'$\lambda_G^0=\lambda_{A}^0$')
if plot_legend:
    plt.legend(bbox_to_anchor=(1.05, 1),loc='upper left')
plt.grid()
plt.xlabel(r'$\sqrt{c}$ ($\sqrt{\mathrm{M}}$)')
plt.ylabel(r'$\Lambda$ ($\mathrm{S cm^2/mol}$)')
plt.xlim(0,2)
plt.ylim(100,)
plt.show()

if plot_title:
    plt.title(r'molar conductivities')
for idx,name in enumerate(names):
    if name not in [r"$HCl$",r"$KOH$"]:
        continue
    measurement_data = expd.initialize_dataset(name)
    #plt.plot(np.sqrt(c_plot),electrolytes[idx].conductivity/(c_ges*1e-4),color = colors0[idx])
    m1 = electrolytes[idx].species[0].molar_conductivity*1e4
    m2 = electrolytes[idx].species[1].molar_conductivity*1e4
    c1 = electrolytes[idx].species[0].ct/1e3
    c2 = electrolytes[idx].species[1].ct/1e3
    
    lam_Grotthuss_0 = grotthuss_strength(name = name)
    hydration_numbers = get_hydration_number(name = name,h_param_choice = h_param_choice)
    decrease =  decrease_Grotthuss(lam_Grotthuss_0,hydration_numbers,c_ges,electrolytes[idx],name)
    
    decrease_p10 = decrease_Grotthuss(lam_Grotthuss_0,1.5*np.array(hydration_numbers),c_ges,electrolytes[idx],name)
    decrease_m10 = decrease_Grotthuss(lam_Grotthuss_0,np.array(hydration_numbers)/1.5,c_ges,electrolytes[idx],name)
        
    plt.plot(np.sqrt(c_plot),electrolytes[idx].conductivity/(c_ges*1e-4),color = colors0[idx],linestyle = '--',linewidth=2,zorder=3)#,label = 'with Grotthuss')
    plt.plot(np.sqrt(c_plot),electrolytes[idx].conductivity/(c_ges*1e-4)-decrease_m10,color = colors0[idx],linestyle = ':',linewidth=5,zorder=3)#,label = 'with Grotthuss')
    plt.plot(np.sqrt(c_plot),electrolytes[idx].conductivity/(c_ges*1e-4)-decrease,color = colors0[idx],linestyle = '-',linewidth=4,zorder=3)#,label = 'with Grotthuss')
    plt.plot(np.sqrt(c_plot),electrolytes[idx].conductivity/(c_ges*1e-4)-decrease_p10,color = colors0[idx],linestyle = '-.',linewidth=3,zorder=3)#,label = 'with Grotthuss')
    plt.scatter(np.sqrt(measurement_data.molar_conductivity[0]),measurement_data.molar_conductivity[1],label=name,color = colors0[idx],zorder=30)
   
plt.plot(-c_ges,decrease, label = r" ",color = 'white')   
plt.plot(np.sqrt(c_plot),-electrolytes[idx].conductivity/(c_ges*1e-4),color = 'grey',linestyle = '--',linewidth=2,zorder=3,label = r'OM')#,label = 'with Grotthuss')
plt.plot(np.sqrt(c_plot),-electrolytes[idx].conductivity/(c_ges*1e-4)-decrease_p10,color = 'grey',linestyle = ':',linewidth=5,zorder=3,label = r'$h=h_{ref}$ $/1.5$')
plt.plot(np.sqrt(c_plot),-electrolytes[idx].conductivity/(c_ges*1e-4)-decrease,color = 'grey',linestyle = '-',linewidth=4,zorder=3,label = r'$h=h_{ref}\cdot 1.0$')
plt.plot(np.sqrt(c_plot),-electrolytes[idx].conductivity/(c_ges*1e-4)-decrease_m10,color = 'grey',linestyle = '-.',linewidth=3,zorder=3,label = r'$h=h_{ref}\cdot 1.5$')
if plot_legend:
    plt.legend(bbox_to_anchor=(1.05, 1),loc='upper left')
plt.grid()
plt.xlabel(r'$\sqrt{c}$ ($\sqrt{\mathrm{M}}$)')
plt.ylabel(r'$\Lambda$ ($\mathrm{S cm^2/mol}$)')
plt.xlim(0,2)
plt.ylim(100,)
plt.show()


# helper functions for secondary axis
def sqrtc_to_c(x):
    return x**2

def c_to_sqrtc(x):
    return np.sqrt(x)

fig, ax1 = plt.subplots(figsize=(9, 5.2))
ax1.set_xlim(0, 2)
ax1.set_ylim(80, 450)
ax1.grid(True, which='both')

for idx,name in enumerate(names[:-3]):
    measurement_data = expd.initialize_dataset(name)
    lam_Grotthuss_0 = grotthuss_strength(name = name)
    hydration_numbers = get_hydration_number(name = name,h_param_choice = h_param_choice)
    
    decrease =  decrease_Grotthuss(lam_Grotthuss_0,hydration_numbers,c_ges,electrolytes[idx],name, False)
    ax1.plot(np.sqrt(c_plot),(electrolytes[idx].conductivity/(c_ges*1e-4)-decrease),color = colors0[idx],linestyle = '-',linewidth=3,zorder=3)#,label = 'with Grotthuss')
    ax1.plot(np.sqrt(c_plot),(electrolytes[idx].conductivity/(c_ges*1e-4)),color = colors0[idx],linestyle = '--',linewidth=3,zorder=1)
    ax1.scatter(np.sqrt(measurement_data.molar_conductivity[0]),measurement_data.molar_conductivity[1],label=name,color = colors0[idx],zorder=30)
    
    decrease =  decrease_Grotthuss(lam_Grotthuss_0,hydration_numbers,c_ges,electrolytes[idx],name, True)
    ax1.plot(np.sqrt(c_plot),(electrolytes[idx].conductivity/(c_ges*1e-4)-decrease),color = colors0[idx],linestyle = '-',linewidth=1.5,zorder=3)#,label = 'with Grotthuss')
    ax1.plot(np.sqrt(c_plot),(electrolytes[idx].conductivity/(c_ges*1e-4)),color = colors0[idx],linestyle = '--',linewidth=1.5,zorder=1)

ax1.plot(-c_ges,decrease, label = r" ",color = 'white')   
ax1.plot(np.sqrt(c_plot),-electrolytes[idx].conductivity/(c_ges*1e-4),color = 'grey',linestyle = '--',linewidth=2,zorder=3,label = r'OM')#,label = 'with Grotthuss')
ax1.plot(np.sqrt(c_plot),-electrolytes[idx].conductivity/(c_ges*1e-4),color = 'grey',linestyle = '-',linewidth=3,zorder=3,label = r'OM+GM')

# ---------- primary axis labels ----------
ax1.set_xlabel(r'$\it{\sqrt{c}}$ $\it{(\sqrt{\mathrm{M}})}$')
ax1.set_ylabel(r'$\Lambda$ ($\mathrm{S\,cm^2/mol}$)')

ax1.yaxis.set_major_formatter(ScalarFormatter(useMathText=True))
secax = ax1.secondary_xaxis(
    'top',
    functions=(sqrtc_to_c, c_to_sqrtc)
)
secax.set_xlabel(r'$\it{c}$ ($\mathrm{M}$)')
secax.set_xticks([0, 0.25,  1.0, 2.25, 4.0])
if plot_title:
    ax1.set_title(r'molar conductivities')
ax1.legend(bbox_to_anchor=(1.05, 1.07),loc='upper left')
plt.tight_layout()
plt.show()


fig, ax1 = plt.subplots(figsize=(5, 5.2))
ax1.set_xlim(0, 2)
ax1.set_ylim(150, 450)
ax1.grid(True, which='both')
for idx,name in enumerate(names):
    if idx>0: continue
    measurement_data = expd.initialize_dataset(name)
    lam_Grotthuss_0 = grotthuss_strength(name = name)
    hydration_numbers = get_hydration_number(name = name,h_param_choice = h_param_choice)
    
    decrease =  decrease_Grotthuss(lam_Grotthuss_0,hydration_numbers,c_ges,electrolytes[idx],name, False)
    decrease =  decrease_Grotthuss(lam_Grotthuss_0,hydration_numbers,c_ges,electrolytes[idx],name, True)
    ax1.scatter(np.sqrt(measurement_data.molar_conductivity[0]),measurement_data.molar_conductivity[1],label=name,color = colors0[idx],zorder=30)
    ax1.fill_between(np.sqrt(c_plot),electrolytes[idx].conductivity/(c_ges*1e-4)-decrease,electrolytes[idx].conductivity/(c_ges*1e-4),alpha=0.3,color=colors0[idx])
    ax1.fill_between(np.sqrt(c_plot),electrolytes[idx].conductivity/(c_ges*1e-4),electrolytes[idx].conductivity[0]/(c_ges[0]*1e-4),alpha=0.3,color='red')
    ax1.plot(np.sqrt(c_plot),(electrolytes[idx].conductivity/(c_ges*1e-4)-decrease),color = colors0[idx],linestyle = '-',linewidth=1.5,zorder=3)#,label = 'with Grotthuss')
    ax1.plot(np.sqrt(c_plot),(electrolytes[idx].conductivity/(c_ges*1e-4)),color = colors0[idx],linestyle = '--',linewidth=1.5,zorder=1)

ax1.plot(-c_ges,decrease, label = r" ",color = 'white')   
ax1.plot(np.sqrt(c_plot),-electrolytes[idx].conductivity/(c_ges*1e-4),color = 'grey',linestyle = '--',linewidth=2,zorder=3,label = r'OM')#,label = 'with Grotthuss')
ax1.plot(np.sqrt(c_plot),-electrolytes[idx].conductivity/(c_ges*1e-4),color = 'grey',linestyle = '-',linewidth=3,zorder=3,label = r'OM+GM')

ax1.set_xlabel(r'$\it{\sqrt{c}}$ $\it{(\sqrt{\mathrm{M}})}$')
ax1.set_ylabel(r'$\Lambda$ ($\mathrm{S\,cm^2/mol}$)')
ax1.yaxis.set_major_formatter(ScalarFormatter(useMathText=True))
secax = ax1.secondary_xaxis(
    'top',
    functions=(sqrtc_to_c, c_to_sqrtc)
)
secax.set_xlabel(r'$\it{c}$ ($\mathrm{M}$)')
secax.set_xticks([0, 0.25,  1.0, 2.25, 4.0])
if plot_title:
    ax1.set_title(r'molar conductivities')
plt.tight_layout()
plt.show()


only_HCl_KOH =[electrolytes[0],electrolytes[3]]
plot_distr_functions_variation(only_HCl_KOH)
