# Supplementary material for: Complementing Onsager’s Conductivity Theory by Grotthuss Mechanism Mitigation via Ion-Induced Depletion of Hydrogen-Bond-Donating Water
Source: J Chem Theory Comput. 2026 Jul 4;22(14):7096–104. doi: 10.1021/acs.jctc.6c00901 (PMC13422001; doi:10.1021/acs.jctc.6c00901)
Supplement: Supplementary file 1 [file ct6c00901_si_001.zip › electrolyte_model/Class_Activity_Coefficient.py]

# -*- coding: utf-8 -*-
"""
Created on Thu Oct 10 09:34:12 2024

@author: b.janotta
"""
import numpy as np  
import scipy as sp   #SciPy python package
import matplotlib 
#import matplotlib.gridspec as gridspec
import matplotlib.pyplot as plt
from scipy.constants import epsilon_0,e,N_A,R
F = sp.constants.physical_constants['Faraday constant'][0]
#Boltzmann constant
kB = sp.constants.k

matplotlib.rc('xtick', labelsize=18) 
matplotlib.rc('ytick', labelsize=18)
font1 = {'family' : 'Arial',
        'weight' : 'normal',
        'size'   : 18}
matplotlib.rc('font', **font1)
matplotlib.rc('lines', linewidth=3)
matplotlib.rcParams["figure.figsize"] = (7,5)

from matplotlib.ticker import ScalarFormatter
class ScalarFormatterClass(ScalarFormatter):
   def _set_format(self):
      self.format = "%1.1f"

# [1]
# Jean-Pierre Simonin, Wilko Verweij. A Simplified Mean Spherical Approximation Model for the
# Description of Activity Coefficients in Electrolyte Mixtures. Industrial and engineering chemistry
# research, 2022, 61 (35), pp.13265-13274. ￿10.1021/acs.iecr.2c02039￿. ￿hal-03781146￿

'''
r"$H^+$" :                  4.39, # [1] 4.39
r"$OH^-$":                  3.57, # [1] 3.57
r"$Li^+$":                  4.13,# [1] 4.13
r"$Na^+$":                  2.99,#2.4*2,#2.99,#2.99,# [1] 2.99
r"$K^+$":                   2.17,#2.7*2,#2.17,#2.17, # [1] 2.17

r"$Cl^-$":                  3.62,#4.4,#3.62, , #3.62, # [1] 3.62
r"$Br^-$":                  3.9, #4.32,#3.9, #3.9, # [1] 3.9
r"$I^-$":                  4.32,#4.32, # [1] 
r"$F^-$":                  4.32,#3.8, # [1] 3.62
'''
class Activity_Coefficient:
    def __init__(self,
                 electrolyte,
                 species,
                 interdependence_model):
        self.ion_diameter = { # [1] https://doi.org/10.1021/acs.iecr.2c02039
            
            r"$H^+$" :                  4.39, # [1] 4.39
            r"$OH^-$":                  3.57, # [1] 3.57
            r"$Li^+$":                  .8*2,# [1] 4.13
            r"$Na^+$":                  1.17*2,#2.4*2,#2.99,#2.99,# [1] 2.99
            r"$K^+$":                   1.7*2,#2.7*2,#2.17,#2.17, # [1] 2.17
            
            r"$Cl^-$":                  1.81*2,#4.4,#3.62, , #3.62, # [1] 3.62
            r"$Br^-$":                  1.97*2, #4.32,#3.9, #3.9, # [1] 3.9
            r"$I^-$":                  2*2,#4.32, # [1] 
            r"$F^-$":                  4.32,#3.8, # [1] 3.62
            
            
            r"$Cu^{2+}$" :                  4.39, # 
            r'$CuOH^+$':                        4.39,
            r"$Mg^{2+}$" :                  4.3, # 
            r"$ClO_4^-$":               4.53,  # [1] 4.53
            r"$SO_4^{2-}$":             3.0,# # [1]
            r"$HSO_4^-$":               4.54, # [1]
            r"$CO_3^{2-}$":             4.5,# # [1]
            r"$HCO_3^-$":               4.5, # [1]
            r"$H_2SO_4$":               4.84, # [1]
            r"$H_2CO_3$":               4.84, # [1]
            r"$LiOH$":                  1.47, # [1]
            r'$Thb^{2-}$':       10,
            r'$H_2Thb$':        10 ,
            r'$HThb^-$':        10,
            
            r'$HF$': 1.1,
            r'$H_3PO_4$': 4.1,
            r'$H_2PO_4^-$':4.2,
            r'$HPO_4^{2-}$':4.4,
            
            r"$HCOO^-$": 4.53
            }
        self.electrolyte        = electrolyte
        self.space_res          = self.electrolyte.space_res
        self.species            = species
        self.n_species          = len(species)
        self.T                  = self.electrolyte.temperature # K
        self.epsilon            = self.electrolyte.epsilon_r*epsilon_0
        self.a_i                = np.zeros(self.n_species)              # ion diameter
        self.get_ai()        
        # space dependen only
        self.ionic_strength     = np.zeros(self.space_res) # 
        self.kappa_DH           = np.zeros(self.space_res) # inverse screening lentgh DH theory
        # MSA electrical contribution
        self.Gamma_MSA          = np.ones(self.space_res)*1e8 # inverse screening lentgh MSA
        self.eta_MSA            = np.ones(self.space_res) # inverse screening lentgh MSA
        self.Omega_MSA          = np.ones(self.space_res) # inverse screening lentgh MSA
        # MSA hard sphere
        self.F0 = 0 # often \Delta or x
        self.F1 = 0
        self.F2 = 0
        self.F3 = 0
        #definitions
        self.lambda_MSA = e**2/(4*np.pi*self.epsilon*kB*self.T)
        self.glob_i = 0
        
    
    def __repr__(self):
        return('Activity-coefficient object. Currently only based on MSA')
    
    
    def initialize(self):
        self.update_ct()
        return
        
        
    def get_ai(self):
        for idx, specie in enumerate(self.species):
            self.a_i[idx] = self.ion_diameter[specie.name]*1e-10
        return 0
    
    
    def update(self):
        self.species=self.species[:self.n_species]
        self.update_ct()
        self.electrolyte.set_ionic_strength(self.ionic_strength)
            
        
    def update_ct(self):
        self.ionic_strength *= 0 
        for idx,specie in enumerate(self.species):
                self.ionic_strength     += specie.ct*       specie.charge**2/2
        self.kappa_DH    = np.sqrt(F**2/(self.epsilon*R*self.T)*2*self.ionic_strength)#.reshape(1,self.electrolyte.space_res) # 1 x 50
        #update general values
        self.MSA()
        return 0
        
        
    
    
    def thermodynamic_factor(self,specie,ln_activity_coefficient):
        dlny_dlnc = np.gradient(ln_activity_coefficient,np.log(specie.ct))
        return 1+dlny_dlnc
        #return
        
        
        
        
    def MSA(self):
        '''
        calulation of the electrostatic (El) and Hard Sphere (HS) contributions for the
        gamma: activity coefficient; An: anion; Cat:Cation
        Mean Spherical Approximation (MSA)
        
        
        radius_ca: function for acitivity coefficients of ions
        diElConst
        c_salt: list of concentrations # should be monotonically increasing.
        z_i: valence of [cation,anion]
        T: temperature
        
        implementation based on:
        W. Verweij, J.-P. Simonin, Implementing the Mean Spherical Approximation Model in the Speciation Code CHEAQS Next at High Salt Concentrations, Journal of Solution Chemistry 49 (2020) 1319–1327. https://doi.org/10.1007/s10953-020-01008-9.
        '''
        self.MSA_HS_update()
        self.MSA_el_update()
        for idx,specie in enumerate(self.species):
            el = self.MSA_electrical_k(specie.charge,self.a_i[idx])
            hs = self.MSA_HS_k(self.a_i[idx])
            
            specie.set_activity_coeff(np.exp(el+hs)) # el: ln(y^{el}) ;  hs: ln(y^{hs})
            tdf = self.thermodynamic_factor(specie, el+hs)
            specie.set_thermodynamic_factor(tdf)
            
        
    def MSA_el_update(self):
        # https://doi.org/10.1007/s10953-020-01008-9.
        for i in range(self.space_res):
            self.glob_i = i
            initial_guess = np.array([self.Gamma_MSA[i],self.eta_MSA[i],self.Omega_MSA[i]])
            initial_guess = np.array([self.kappa_DH[i]/2,self.eta_MSA[i],self.Omega_MSA[i]])
            sol=sp.optimize.leastsq(self.MSA_structure_optimizer,initial_guess)
            self.Gamma_MSA[i],self.eta_MSA[i],self.Omega_MSA[i] = sol[0]
        
        
    def MSA_structure_optimizer(self,inputs):
        # https://doi.org/10.1007/s10953-020-01008-9.
        Gamma,eta,Omega = inputs
        W = np.zeros(3)
        sum_eta     = 0
        sum_Omega   = 0
        sum_Gamma   = 0
        for idx,specie in enumerate(self.species):
            sum_eta     += specie.ct[self.glob_i] * N_A * specie.charge*self.a_i[idx]/(1+Gamma*self.a_i[idx])
            sum_Omega   += specie.ct[self.glob_i] * N_A * (self.a_i[idx])**3/(1+Gamma*self.a_i[idx])
            sum_Gamma   += specie.ct[self.glob_i] * N_A * ((specie.charge-eta*(self.a_i[idx])**2)/(1 + Gamma*self.a_i[idx]))**2
        W[0] = Gamma**2 - np.pi * self.lambda_MSA * sum_Gamma
        W[1] = eta - ( np.pi/(Omega*2*self.F0[self.glob_i])* sum_eta)
        W[2] = Omega - ( 1 + np.pi/(2*self.F0[self.glob_i]) *  sum_Omega )
        return W
        
    
    def MSA_electrical_k(self,z_k,a_k):
        # https://doi.org/10.1007/s10953-020-01008-9.
        return -self.lambda_MSA*((self.Gamma_MSA*z_k**2)/(1+self.Gamma_MSA*a_k)+self.eta_MSA*a_k*((2*z_k-self.eta_MSA*a_k**2)/(1+self.Gamma_MSA*a_k)+self.eta_MSA*a_k**2/3))
    
    
    def MSA_HS_update(self):
        # https://doi.org/10.1007/s10953-020-01008-9.
        X0 = 0
        X1 = 0
        X2 = 0
        X3 = 0
        for idx, specie in enumerate(self.species):
            #### Hard Sphere Contribution ###
            X0 += np.pi/6 * (specie.ct*N_A*self.a_i[idx]**0)
            X1 += np.pi/6 * (specie.ct*N_A*self.a_i[idx]**1)
            X2 += np.pi/6 * (specie.ct*N_A*self.a_i[idx]**2)
            X3 += np.pi/6 * (specie.ct*N_A*self.a_i[idx]**3)
        self.F0 = 1-X3
            
        self.F1 = 3*X2/self.F0
        self.F2 = 3*X1/self.F0+3*X2**2/(X3*self.F0**2)+3*X2**2/(X3**2)*np.log(self.F0)
        self.F3 = (X0-X2**3/X3**2)/self.F0+(3*X1*X2-X2**3/X3**2)/self.F0**2+2*X2**3/(X3*self.F0**3)-2*X2**3/X3**3*np.log(self.F0)
        return 0
        
    
    def MSA_HS_k(self,a_k):
        # https://doi.org/10.1007/s10953-020-01008-9.
        return -np.log(self.F0) + a_k*self.F1+a_k**2*self.F2+a_k**3*self.F3

        
        
    
if __name__ == "__main__":
    print("This Class is not run-able on it's own. Execute a process instead.")
