# Supplementary material for: Complementing Onsager’s Conductivity Theory by Grotthuss Mechanism Mitigation via Ion-Induced Depletion of Hydrogen-Bond-Donating Water
Source: J Chem Theory Comput. 2026 Jul 4;22(14):7096–104. doi: 10.1021/acs.jctc.6c00901 (PMC13422001; doi:10.1021/acs.jctc.6c00901)
Supplement: Supplementary file 1 [file ct6c00901_si_001.zip › electrolyte_model/Class_Conductivity_MSA.py]

# -*- coding: utf-8 -*-
"""
Created on Thu Oct 10 09:34:12 2024

@author: b.janotta
"""
import numpy as np  
import scipy as sp   #SciPy python package
import matplotlib 
#import matplotlib.gridspec as gridspec
import matplotlib.pyplot as plt
from scipy.constants import epsilon_0,e,N_A,R
F = sp.constants.physical_constants['Faraday constant'][0]
#Boltzmann constant
kB = sp.constants.k

matplotlib.rc('xtick', labelsize=18) 
matplotlib.rc('ytick', labelsize=18)
font1 = {'family' : 'Arial',
        'weight' : 'normal',
        'size'   : 18}
matplotlib.rc('font', **font1)
matplotlib.rc('lines', linewidth=3)
matplotlib.rcParams["figure.figsize"] = (7,5)

from matplotlib.ticker import ScalarFormatter
class ScalarFormatterClass(ScalarFormatter):
   def _set_format(self):
      self.format = "%1.1f"


class Conductivity:
    def __init__(self,
                 electrolyte,
                 species,
                 interdependence_model):
        # all correction factors initially defined as 1
        # Can be changed within the main code
        
        self.ion_diameter = { #Angström # Marcus, 1988
            # [1] https://doi.org/10.1021/acs.iecr.2c02039
            # Simonin et al Ind. Eng. Chem. Res. 2022, 61, 13265−13274
            # Thermodynamic radii (optimized for activity coefficient)
            #r"$H^+$" :                  4.39, # [1] 4.39
            #r"$OH^-$":                  3.57, # [1] 3.57
            #r"$Li^+$":                  4.13,# [1] 4.13
            #r"$Na^+$":                  2.99,# [1] 2.99
            #r"$K^+$":                   2.17, # [1] 2.17
            #
            #r"$F^-$":                  3.5, # 
            #r"$Cl^-$":                  3.62, # [1] 3.62
            #r"$Br^-$":                  3.9, # 
            #r"$I^-$":                  4.32, # [1] 4.32
            r"$H^+$" :                  4.39, # [1] 4.39
            r"$OH^-$":                  3.57, # [1] 3.57
            r"$Li^+$":                  .8*2,# [1] 4.13
            r"$Na^+$":                  1.17*2,#2.4*2,#2.99,#2.99,# [1] 2.99
            r"$K^+$":                   1.7*2,#2.7*2,#2.17,#2.17, # [1] 2.17
            
            r"$Cl^-$":                  1.81*2,#4.4,#3.62, , #3.62, # [1] 3.62
            r"$Br^-$":                  1.97*2, #4.32,#3.9, #3.9, # [1] 3.9
            r"$I^-$":                  2*2,#4.32, # [1] 
            r"$F^-$":                  4.32,#3.8, # [1] 3.62
            
            r"$Cu^{2+}$" :                  4.39, # 
            r'$CuOH^+$':                        4.39,
            r"$Mg^{2+}$" :                  4.3, # 
            r"$ClO_4^-$":               4.53,  # [1] 4.53
            
            r"$SO_4^{2-}$":             3.0,# # 
            r"$HSO_4^-$":               4.54, # 
            r"$CO_3^{2-}$":             4.5,# # 
            r"$HCO_3^-$":               4.5, # 
            r"$H_2SO_4$":               4.84, # 
            r"$H_2CO_3$":               4.84, # 
            r"$LiOH$":                  1.47, # 
            r'$Thb^{2-}$':       10,
            r'$H_2Thb$':        10 ,
            r'$HThb^-$':        10,
            
            r'$HF$': 1.1,
            
            r'$H_3PO_4$': 4.1,
            r'$H_2PO_4^-$':4.2,
            r'$HPO_4^{2-}$':4.4,
            
            r"$HCOO^-$": 4.53
            }
        
        
        self.interdependence_model = interdependence_model
        self.electrolyte        = electrolyte
        self.T                  = self.electrolyte.temperature # K
        self.eta                = self.electrolyte.species_properties.eta_0_T(self.T) #Pa*s #viscosity water (T0=293.15)eta = 1.002*exp(-2.453949e-2*(T-T0) +1.854797e-4*(T-T0)**2-1.7056449e-6*(T-T0)**3+1.41668775e-8*(T-T0)**4-5.97695538e-11*(T-T0)**5)https://doi.org/10.1021/acs.iecr.1c04365
        self.species            = species
        self.remove_neutral_species()
        self.n_species          = len(self.species)
        self.T                  = self.electrolyte.temperature # K
        self.epsilon            = self.electrolyte.epsilon_r*epsilon_0
        # space dependen only
        self.eta_MSA     = np.zeros(self.electrolyte.space_res)
        self.Delta     = np.zeros(self.electrolyte.space_res)
        self.ionic_strength     = np.zeros(self.electrolyte.space_res)
        self.ct_ges             = np.zeros(self.electrolyte.space_res) #mol/m^3
        self.d                  = np.zeros(self.electrolyte.space_res)
        # ion dependent only
        self.a_i                = np.zeros(self.n_species)#+2e-10 # ion diameters
        self.diffusion_coefficients                = np.zeros(self.n_species) # diffusion coefficients
        self.idst_equivalent_conductance            = np.zeros(self.n_species)
        self.get_di()           # diameters
        self.get_Di()           # diffusion coefficients
        self.zeta               = np.zeros([self.n_species]) #eigenvalue stuff
        self.omega_s            = (self.diffusion_coefficients/(kB*self.T)).reshape(self.n_species,1)   # limiting mobilities
        #space and ion dependent
        self.mu_i               = np.zeros([self.n_species,self.electrolyte.space_res])
        self.omega_mean         = np.zeros([self.n_species,self.electrolyte.space_res]) 
        self.t_s                = np.zeros([self.n_species,self.electrolyte.space_res]) # limiting transference numbers
        self.alpha_s            = np.zeros([self.n_species,self.electrolyte.space_res])
        self.Np_s               = np.zeros([self.n_species,self.electrolyte.space_res])
        self.v_i                = np.zeros([self.n_species,self.electrolyte.space_res])
        #initialize
        self.calc_zeta()    
        self.initialize()
        self.DiM                = np.ones([self.n_species,self.electrolyte.space_res])*self.diffusion_coefficients.reshape(self.n_species,1)
    
    
    def __repr__(self):
        return ('Conductivity object. Currently only based on MSA')
    
    
    def initialize(self):
        self.ct_ges *= 0
        self.ionic_strength *=0 
        sum_rho_z2_d = 0
        self.mu_i *=0 
        for idx,specie in enumerate(self.species):
            if not idx >=self.n_species:
                self.ct_ges             += specie.ct
                self.ionic_strength     += specie.ct*specie.charge**2/2
                sum_rho_z2_d            += specie.ct*specie.charge**2*self.a_i[idx]
                self.mu_i[idx,:]        = specie.ct*specie.charge**2
                self.v_i[idx,:]
        self.mu_i /= (self.ionic_strength*2)
        self.d = sum_rho_z2_d/(self.ionic_strength*2)
        self.Gamma      =np.sqrt(F**2/(self.epsilon*R*self.T)*2*self.ionic_strength).reshape(1,self.electrolyte.space_res) # 1 x 50
        self.omega_mean = (self.omega_s.reshape(self.n_species,1)*self.mu_i).sum(axis=0).reshape(1,self.electrolyte.space_res)     
        self.t_s                    = self.mu_i*self.omega_s*(1/(self.omega_mean)) # 4 x 50 
        self.calc_alphas()
        self.calc_N_p()
        return
    
    
    def remove_neutral_species(self):
        chargediffusion_coefficientspecies = []
        for idx,specie in enumerate(self.species):
            if abs(specie.charge) >0:
                chargediffusion_coefficientspecies.append(specie)
        self.species = chargediffusion_coefficientspecies
            
                
        
    def update(self):
        #calculate relaxation and el.phoresis for each species, update data
        self.species=self.species[:self.n_species]
        self.update_ct()
        for idx,specie in enumerate(self.species):
            #electrophoresis = self.electrophoresis_i_simpleMSA(idx)
            electrophoresis = self.electrophoresis_MSA_i(idx)
            relaxation = self.relaxation_i(idx)
            molar_cond = self.idst_equivalent_conductance[idx]* electrophoresis * relaxation * abs(specie.charge)
            specie.set_molar_conductivity(np.squeeze(molar_cond))
        self.electrolyte.calculate_conductivity()
    
    
    def execute(self, *args, **kwargs):
        # Dynamically get the method from the class using the stored function name
        func = getattr(self, self.function_name, None)
        if callable(func):
            func(*args, **kwargs)
        else:
            raise AttributeError(f"No such function '{self.function_name}' in {self.__class__.__name__}")


    def conductivity_single(self,func):
        func(self)
        return
    
    
    def update_ct(self):
        self.ct_ges *= 0
        self.ionic_strength *=0 
        sum_rho_z2_d = 0
        self.mu_i *=0 
        self.Gamma      = self.electrolyte.property_model.models[0].Gamma_MSA
        for idx,specie in enumerate(self.species):
            if not idx >=self.n_species:
                z_i = specie.charge
                self.ct_ges             += specie.ct
                self.ionic_strength     += specie.ct*z_i**2/2
                sum_rho_z2_d            += specie.ct*z_i**2*self.a_i[idx]
                self.mu_i[idx,:]        =  specie.ct*z_i**2
                self.v_i[idx,:] = self.Gamma*z_i/(1+self.Gamma*self.a_i[idx])+np.pi*self.eta_MSA*self.a_i[idx]/(1+self.Gamma*self.a_i[idx])
                
        self.mu_i /= (self.ionic_strength*2)
        self.d = sum_rho_z2_d/(self.ionic_strength*2)
        self.Delta     = self.electrolyte.property_model.models[0].F0
        self.eta_MSA     = self.electrolyte.property_model.models[0].eta_MSA
        self.omega_mean = (self.omega_s.reshape(self.n_species,1)*self.mu_i).sum(axis=0).reshape(1,self.electrolyte.space_res)     
        self.t_s                    = self.mu_i*self.omega_s*(1/(self.omega_mean)) # 4 x 50 
        self.calc_alphas()
        self.calc_N_p()
        
        
    
     
    def calc_zeta(self):
        for idx, specie in enumerate(self.species):
            self.zeta[idx] = abs(F**2*specie.charge)/(12*np.pi*self.epsilon*self.eta*R*self.T*self.electrolyte.species_properties.idst_equivalent_cond_T_dependent(specie.name))
            
    
    def get_di(self):
        for idx, specie in enumerate(self.species):
            self.a_i[idx] = self.ion_diameter[specie.name]*1e-10
        return
        
    
    def get_Di(self):
        for idx, specie in enumerate(self.species):
            self.diffusion_coefficients[idx] = self.electrolyte.species_properties.idst_diffusion_coefficient(specie.name)
            self.idst_equivalent_conductance[idx] = self.electrolyte.species_properties.idst_equivalent_cond_T_dependent(specie.name)
        return   
       
    
    def electrophoresis_i_simpleMSA(self,specie_idx):
        return 1-kB*self.T/(3*np.pi*self.eta*self.diffusion_coefficients[specie_idx])*self.Gamma/(1+self.Gamma*self.a_i[specie_idx])
        
        
    def electrophoresis_i(self,specie_idx):
        electroph = 0 # space_res
        d_i = self.ion_diameter[self.species[specie_idx].name]*1e-10
        for idx, specie in enumerate(self.species):
            d_j = self.a_i[idx]
            d_ij = (d_i+d_j)/2
            electroph   -= specie.ct/N_A*(F*specie.charge)**2/self.Gamma*(np.exp(self.Gamma*(d_i-d_ij)) / (1+self.Gamma*d_i)  +  np.exp(self.Gamma*(d_j-d_ij))/(1+self.Gamma*d_j))
        return 1+self.zeta[specie_idx] * electroph
    
    def electrophoresis_MSA_i(self,specie_idx):
        z_i = self.species[specie_idx].charge
        sum_n_jz_jd_j2 = np.zeros(self.electrolyte.space_res)
        sum_nj_d_j3_v_j = np.zeros(self.electrolyte.space_res)
        for idx, specie in enumerate(self.species):
            sum_n_jz_jd_j2 += specie.ct*N_A*specie.charge*self.a_i[idx]**2
            sum_nj_d_j3_v_j += specie.ct*N_A*self.a_i[idx]**3*self.v_i[idx,:]
        bracket = self.v_i[specie_idx] + np.pi/4 * sum_n_jz_jd_j2 - np.pi/6 * sum_nj_d_j3_v_j
        return 1- kB*self.T/(3*np.pi*self.eta*z_i*self.diffusion_coefficients[specie_idx])*bracket

    def relaxation_i(self,mdx):
        # relaxation for species i with index mdx
        # for all cells
        relaxation = 0
        fm = e*self.species[mdx].charge/(24*np.pi*self.epsilon*kB*self.T)
        omega_m=self.omega_s[mdx,:]
        sump = 0
        for pdx, specie_p in enumerate(self.species):
            # p goes through eigenvalues ('artificial' variables)
            #alpha_p = cell wise parameter
            alpha_p=self.alpha_s[pdx,:]
            #q_p for each cell
            q_p = (self.omega_mean*self.t_s/(self.omega_s+alpha_p)).sum(axis=0)
            zeta_pm = self.Np_s[pdx,:]*omega_m/(omega_m**2-alpha_p**2)
            fp = zeta_pm/(np.sqrt(q_p)+q_p)
            sumj = 0
            for jdx, specie_j in enumerate(self.species):
                #mu_j = self.mu_i[jdx,:]
                omega_j = self.omega_s[jdx,:]
                zeta_pj = self.Np_s[pdx,:]*omega_j/(omega_j**2-alpha_p**2)
                e_j = e*specie_j.charge
                t_j = self.t_s[jdx,:] 
                d_j = self.a_i[jdx]
                #print(specie_j.name)
                #print(zeta_pj[0])
                sumi= 0
                for idx, specie_i in enumerate(self.species):
                    #if not idx==jdx: # avoid dividing by 0
                    mu_i = self.mu_i[idx,:]
                    e_i = e*specie_i.charge
                    d_i = self.a_i[idx]
                    d_ij = (d_i+d_j)/2
                    omega_i = self.omega_s[idx,:] 
                    t1 = t_j*zeta_pj*mu_i*(e_i*omega_i-e_j*omega_j)/(omega_i+omega_j)
                    t2 = np.sinh(self.Gamma*np.sqrt(q_p)*d_ij)/d_ij
                    t3 = np.exp(self.Gamma*d_j) / (1+self.Gamma*d_j)  +  np.exp(self.Gamma*d_i)/(1+self.Gamma*d_i)
                    t4 = np.exp(-self.Gamma*(1+np.sqrt(q_p))*d_ij)# 1+sqrt(q_p) ?
                    #print(specie_i.name,specie_j.name)
                    #print(t_j*mu_i)
                    sumi += t1*t2*t3*t4
                sumj += sumi
            
            sump += fp*sumj
        relaxation = fm* sump
        #print(1+relaxation)
        return 1+relaxation
    
    
    def calc_alphas(self):
        # for each spacial cell calculate alphas
        for idx in range(self.electrolyte.space_res):
            alphas = self.find_alphas_c(idx)#.reshape([self.n_species,1])
            self.alpha_s[:,idx] = alphas
        return
    
    
    def calc_N_p(self):
        #alphas and Np's are correlated, not with the species though
        for pdx in range(self.n_species):
            sums = 0 
            alpha_p = self.alpha_s[pdx,:]
            for idx in range(self.n_species):
                sums+=self.t_s[idx,:]*self.omega_s[idx,:]**2 /((self.omega_s[idx,:]**2-alpha_p**2)**2)
            self.Np_s[pdx,:] = np.sqrt(1/sums)
            
    
    def find_alphas_c(self,idx_cell):
        # define root function to find alphas (optimization problem)
        def find_alpha(alpha, ti,omegas):
            F = (ti/(omegas**2-alpha**2)).sum()
            return F
        #prepare data (mainly readibility)
        t_s     = self.t_s[:,idx_cell]
        omega_s = self.omega_s
        idx_omega_s = np.argsort(omega_s,axis=0)
        alphas = np.zeros_like(self.diffusion_coefficients)
        omega_sorted = omega_s[idx_omega_s]
        t_sorted = t_s[idx_omega_s]
        #argss = np.concatenate((t_sorted,omega_sorted))
        for idx in range(1,self.n_species):
            #first_guess= (omega_sorted[idx-1]+omega_sorted[idx])/2
            #sol = sp.optimize.newton(find_alpha, first_guess, args=(t_sorted,omega_sorted,))
            sol = sp.optimize.brenth(find_alpha, omega_sorted[idx-1]+1,omega_sorted[idx]-1, args=(t_sorted,omega_sorted,))
            alphas[idx_omega_s[idx]] = sol
            #print(sol)
        return alphas
    
