# Supplementary material for: Complementing Onsager’s Conductivity Theory by Grotthuss Mechanism Mitigation via Ion-Induced Depletion of Hydrogen-Bond-Donating Water
Source: J Chem Theory Comput. 2026 Jul 4;22(14):7096–104. doi: 10.1021/acs.jctc.6c00901 (PMC13422001; doi:10.1021/acs.jctc.6c00901)
Supplement: Supplementary file 1 [file ct6c00901_si_001.zip › electrolyte_model/Class_Electrolyte.py]

import numpy as np
import scipy as sp   
F = sp.constants.physical_constants['Faraday constant'][0]
import Class_Species
import Class_Species_Data
import Class_Property_Models

class Electrolyte:
    def __init__(self,
                 temperature, distance, space_res, 
                 time_logs, 
                 substance_list, concentration_list,
                 isMigration,isENC,isDiffusion, isLimitedCurrent,
                 isReservoir,interdependence_model,
                 isUpdateTransportData,
                 homogeneous_reactants,
                 name=''):
        self.name = name
        self.temperature                = temperature # K
        self.species_properties = Class_Species_Data.Species_Data()
        self.species_properties.update_temperature(self.temperature)
        self.epsilon_r                  = self.species_properties.epsilon_0_T(self.temperature)
        self.isUpdate_Transport_Data    = isUpdateTransportData
        self.substance_list             = substance_list
        self.space_res                  = space_res
        self.time_logs                  = time_logs
        self.resistance                 = np.ones(space_res)
        self.potential_gradient         = np.ones(space_res)
        self.conductivity               = np.ones(space_res)
        self.ionic_strength             = np.zeros(space_res)
        self.pH                         = np.ones(space_res)*7
        self.relative_viscosity         = np.ones(self.space_res)
        n_time_logs=len(time_logs) #number of time points for saving
        self.pH_log =np.zeros((n_time_logs,self.space_res)) #save time points: concentrations
        self.species_list               = []
        self.concentration_list         = concentration_list
        self.interdependence_model      = interdependence_model
        self.species                    = []
        self.cell_charge                = np.zeros(space_res)
        self.distance                   = distance
        self.isDiffusion                = isDiffusion
        self.isENC                      = isENC
        self.isMigration                = isMigration
        self.isReservoir                = isReservoir
        self.junction_potential         = np.zeros(space_res-1)
        self.isLimitedCurrent           = isLimitedCurrent
        #concentration dependenceisMutual
        self.dx                         = self.distance/self.space_res
        self.add_species(self.substance_list, self.concentration_list)
        self.property_model = Class_Property_Models.Property_Models(electrolyte=self, species=self.species, interdependence_model=self.interdependence_model)
        self.property_model.initialize_models()
        self.check_ENC()
        self.isWater_dissociation = True
        for idx_ions, ion in enumerate(self.species):
            if ion.name == r"$H^+$":
                self.idx_H = idx_ions
            if ion.name == r"$OH^-$":
                self.idx_OH = idx_ions
        
        self.homog_reactions = []
        self.homogeneous_reactants = homogeneous_reactants
        self.initialize_neutral_species()
        if not homogeneous_reactants==[]:    
            self.initialize_homogeneous_reactions()
        elif self.isWater_dissociation:
            self.water_equilibrium_reaction()
        self.is_timestep_valid = True
        self.process_adjustment = 0 # 0 = do nothing; -/+1 = de/increase dt; -/+2: de/increase current
        self.hyp_cond = self.conductivity
        
        
        def __repr__(self):
            return('Electrolyte object')
# repeated functions  
## main iteration     
    def calculate_conduction(self,current,dt):
        #update electrolyte properties
        self.update_property_data()
        self.calculate_conductivity()
        # calculate migration and diffusion
        if self.isMigration:
            self.calculate_migration(current,dt)
        if self.isDiffusion:
            self.calculate_diffusion(dt)
        # Electroneutrality
        if self.isENC:
            self.calculate_cell_charge()
            self.calc_hyp_conductivity()
            self.enforce_ENC()
        if self.check_4_plausible_concentrations():
            #if all concentrations plausible: add
            for specie in self.species:
                specie.add_dc()
        else: 
            return self.adjust_process()
        # Water dissociation: keep pKa Water at 14
        #if self.isWater_dissociation:
        #    self.water_equilibrium_reaction()
        return self.process_adjustment
            
    
    
    def calc_hyp_conductivity(self):
        conductivity=self.conductivity*0
        for specie in self.species:
            conductivity+=specie.get_hyp_conductivity()
        self.hyp_cond=conductivity
    

    def check_4_plausible_concentrations(self):
        unpl = 0
        for specie in self.species:
            unpl +=specie.check_4_plausible_concentrations() 
        if unpl == 0:
            return True
        return False
        
    
    def set_ionic_strength(self,ionic_strength):
        self.ionic_strength = ionic_strength #mol/m^3
    
    
    def adjust_process(self):
        if self.isLimitedCurrent:
            return -2
        else:
            return -1
    
##sub functions
    def calculate_pH(self,):
        self.pH = -np.log10(self.species[self.idx_H].ct*1e-3*self.species[self.idx_H].act_coeff)
    
     
    def calculate_cell_charge(self):
        self.cell_charge*=0
        for specie in self.species:
            self.cell_charge+=specie.get_cell_charge()
        self.cell_charge = self.cell_charge.round(decimals = 19) ##################
        
        
    def calculate_total_resistance(self):
        self.resistance=1/(self.conductivity/self.dx)
        
        
    def calculate_conductivity(self):
        # Scm^2/mol * mol / cm^3 = S/cm --> S/cm *dx^(-1)
        conductivity=self.conductivity*0
        for specie in self.species:
            conductivity+=specie.get_conductivity()
        self.conductivity=conductivity
        self.calculate_total_resistance()
            

    def update_property_data(self):
        if self.isUpdate_Transport_Data:
            self.property_model.update_species_properties()
            self.isUpdate_Transport_Data = False#reactivated in Process
        for specie in self.species:
            specie.update_properties()
        #update conductivity ratio
    
    
    def calculate_diffusion(self,dt):
        for specie in self.species:
            specie.calculate_diffusion(dt)
    
            
    def calculate_migration(self,current,dt):
        self.calculate_potential_grad(current)
        for specie in self.species:
            if abs(specie.charge)>0:
                specie.calculate_migration(self.potential_gradient,current,dt)
            
        
    def calculate_potential_grad(self,current):
        self.calculate_junction_potential()
        cond = (self.conductivity[1:]+self.conductivity[:-1])/2
        self.potential_gradient = -(current/cond) - F/cond* self.junction_potential
        
    
    def calculate_junction_potential(self):
        self.junction_potential*=0
        for specie in self.species:
            diff_coeff = (specie.effective_diff_coeff[:-1]+specie.effective_diff_coeff[1:])/2
            self.junction_potential += specie.charge*diff_coeff*specie.activity_grad
            
        
    def check_ENC(self):
        self.calculate_cell_charge()
        if not all(self.cell_charge==0):
            print('ENC violated by initially given concentrations!')
            
        
    def enforce_ENC(self):
        charge_to_conduct=np.cumsum(self.cell_charge)
        for specie in self.species:
            specie.enforce_ENC(charge_to_conduct[:-1],self.hyp_cond)
            #if not valid_ENC:
            #    self.is_timestep_valid = False
            #    print("Enforcing EN failed. --> Electrolyte class: enforce ENC.")
            
    
    def update_temperature(self,temperature):
        self.temperature=temperature
        self.species_properties.update_temperature(temperature)
        for specie in self.species:
            specie.update_temperature(temperature)
    

    def add_species(self,substance_list,concentration_list):
        species_list_all=self.species_list.copy()
        # derive ions from substance and add to list of ions
        for substance in substance_list:
            try:
                new_ions,a= self.species_properties.divide_Species_into_Ions(substance) 
                np.append(species_list_all,new_ions)
            except:
                print(substance+" not possible")
        species_list_all = np.unique(species_list_all) # list with names of all new ions to be created
        for idx_subs,substance in enumerate(substance_list):
            new_ions, stoico = self.species_properties.divide_Species_into_Ions(substance)
            for idx_ions, ion in enumerate(new_ions):
                if ion in self.species_list:
                    cur_species =self.species[self.species_list.index(ion)]
                    cur_species.add_concentration_delta(concentration_list[idx_subs]*stoico[idx_ions])
                    cur_species.add_partOfSubstance(substance)
                else: 
                    self.species.append(Class_Species.Species(ion,concentration_list[idx_subs]*stoico[idx_ions],self.space_res,self.time_logs,self.dx,self.species_properties))
                    self.species_list.append(ion)
                    self.species[-1].add_partOfSubstance(substance)


    def initial_property_data(self):
        profile = 'constant'
        for specie in self.species:
            values = specie.ct
            specie.set_initial_concentration(profile, values)
            
    
    def update_electrode_reactions(self,r_cathode,r_anode):
        for reac in r_cathode:
            idx = self.species_list.index(reac[0])
            self.species[idx].update_cathode_reactions(reac[1])
        for reac in r_anode:
            idx = self.species_list.index(reac[0])
            self.species[idx].update_anode_reactions(reac[1])
            
            
    def water_equilibrium_reaction(self):
        # H2O --> H+ + OH-
        cH  = self.species[self.idx_H].ct
        cOH = self.species[self.idx_OH].ct
        yH  = self.species[self.idx_H].act_coeff
        yOH = self.species[self.idx_OH].act_coeff
        
        # (c(H+) + r)*(c(OH-) +r) = 1e-14 (mol/l) 1e-20 (mol/ml)
        r = -(cH+cOH)/2+np.sqrt(((cH+cOH)/2)**2-cH*cOH+1e-8/(yH*yOH))
        self.species[self.idx_H].add_concentration_delta(r)
        self.species[self.idx_OH].add_concentration_delta(r)
        self.calculate_pH()
        
        
    def set_relative_viscosity(self, relative_viscosity):
        self.relative_viscosity = relative_viscosity
        for specie in self.species:
            specie.adjust_viscosity(relative_viscosity)
        
        
    def chargebalance(self):
        chargebalance = 0
        for specie in self.species:
            chargebalance += specie.ct*specie.charge
        return chargebalance
            
            
    def recalc_initial(self):
        for specie in self.species:
            specie.set_molar_conductivity(specie.molar_conductivity)
            
            
    def calculate_homogen_reaction(self):
        self.homog_reactions.set_ionic_strength(self.ionic_strength)
        self.homog_reactions.run_reactions()
        self.calculate_pH()
    
    
    
    def initialize_homogeneous_reactions(self):
        if len(self.homogeneous_reactants)==1:
            if not self.species_properties.anion_of_acid(self.species_properties.anion_of_acid(self.homogeneous_reactants[0]))==0:
                self.initialize_1homogeneous_reactions()
            else:
                self.initialize_1homogeneous_reaction()
        elif len(self.homogeneous_reactants)==2:
            self.initialize_2homogeneous_reactions()
        elif len(self.homogeneous_reactants)==3:
            self.initialize_3homogeneous_reactions()
        else: raise NameError('Initializing Reactions failed in Class_Electrolyte')
            
                
    
    def print_species(self):
        for idx,specie in enumerate(self.species):
            print(f'{idx}: {specie.name}')
        
    def initialize_1homogeneous_reaction(self):
        base       = self.species_properties.anion_of_acid(self.homogeneous_reactants[0])
        idx_prod    = self.species_list.index(base)
        idx_educ    = self.species_list.index(self.homogeneous_reactants[0])
        import Class_Homogeneous_single_association as hr
        self.homog_reactions = hr.Homogeneous_Reaction(self.species[idx_educ],
              self.species[idx_prod],self.species[self.idx_H],
              self.species[self.idx_OH])
    
        
    def initialize_1homogeneous_reactions(self):
        base1       = self.species_properties.anion_of_acid(self.homogeneous_reactants[0])
        base2       = self.species_properties.anion_of_acid(base1)
        idx_prod    = self.species_list.index(base1)
        idx_prod2   = self.species_list.index(base2)
        idx_educ    = self.species_list.index(self.homogeneous_reactants[0])
        import Class_Homogeneous_1Reaction_Activity as hr
        self.homog_reactions = hr.Homogeneous_Reaction(self.species[idx_educ],
              self.species[idx_prod],self.species[idx_prod2],self.species[self.idx_H],
              self.species[self.idx_OH])
    
    
    def initialize_2homogeneous_reactions(self):
        import Class_Homogeneous_2Reaction_Activity as hr
        base1       = self.species_properties.anion_of_acid(self.homogeneous_reactants[0])
        base2       = self.species_properties.anion_of_acid(base1)
        idx_prod    = self.species_list.index(base1)
        idx_prod2   = self.species_list.index(base2)
        idx_educ    = self.species_list.index(self.homogeneous_reactants[0])
        base1_2       = self.species_properties.anion_of_acid(self.homogeneous_reactants[1])
        base2_2       = self.species_properties.anion_of_acid(base1_2)
        idx_prod_2    = self.species_list.index(base1_2)
        idx_prod2_2   = self.species_list.index(base2_2)
        idx_educ_2    = self.species_list.index(self.homogeneous_reactants[1])
        self.homog_reactions = hr.Homogeneous_Reaction(self.species[idx_educ],
              self.species[idx_prod],self.species[idx_prod2],
              self.species[idx_educ_2],self.species[idx_prod_2],self.species[idx_prod2_2],
              self.species[self.idx_H], self.species[self.idx_OH])
    
    
    def initialize_3homogeneous_reactions(self):
        import Class_Homogeneous_3Reaction_Activity as hr
        base1       = self.species_properties.anion_of_acid(self.homogeneous_reactants[0])
        base2       = self.species_properties.anion_of_acid(base1)
        idx_prod    = self.species_list.index(base1)
        idx_prod2   = self.species_list.index(base2)
        idx_educ    = self.species_list.index(self.homogeneous_reactants[0])
        base1_2       = self.species_properties.anion_of_acid(self.homogeneous_reactants[1])
        base2_2       = self.species_properties.anion_of_acid(base1_2)
        idx_prod_2    = self.species_list.index(base1_2)
        idx_prod2_2   = self.species_list.index(base2_2)
        idx_educ_2    = self.species_list.index(self.homogeneous_reactants[1])
        base1_3       = self.species_properties.anion_of_acid(self.homogeneous_reactants[2])
        base2_3       = self.species_properties.anion_of_acid(base1_3)
        idx_prod_3    = self.species_list.index(base1_3)
        idx_prod2_3   = self.species_list.index(base2_3)
        idx_educ_3    = self.species_list.index(self.homogeneous_reactants[2])
        self.homog_reactions = hr.Homogeneous_Reaction(self.species[idx_educ],
              self.species[idx_prod],self.species[idx_prod2],
              self.species[idx_educ_2],self.species[idx_prod_2],self.species[idx_prod2_2],
              self.species[idx_educ_3],self.species[idx_prod_3],self.species[idx_prod2_3],
              self.species[self.idx_H], self.species[self.idx_OH])
    
    
    def initialize_neutral_species(self):
        # initialize neutral components
        for name in self.homogeneous_reactants:
            if name not in self.species_list:
                self.species_list.append(name)
                self.species.append(Class_Species.Species(name,self.resistance*0,self.space_res,self.time_logs,self.dx,self.species_properties))
