# Supplementary material for: Complementing Onsager’s Conductivity Theory by Grotthuss Mechanism Mitigation via Ion-Induced Depletion of Hydrogen-Bond-Donating Water
Source: J Chem Theory Comput. 2026 Jul 4;22(14):7096–104. doi: 10.1021/acs.jctc.6c00901 (PMC13422001; doi:10.1021/acs.jctc.6c00901)
Supplement: Supplementary file 1 [file ct6c00901_si_001.zip › electrolyte_model/Class_Property_Models.py]

# -*- coding: utf-8 -*-
"""
Created on Wed Jun 28 19:51:12 2023

@author: b.janotta
"""

import Class_Activity_Coefficient as activity
import Class_Conductivity_MSA as condi
#import Class_Diffusion_Coefficient as diffusion
#import Class_Viscosity as viscosity
class Property_Models:
    def __init__(self,electrolyte, species, interdependence_model):
        self.interdependence_model = interdependence_model
        self.species = species
        self.electrolyte = electrolyte
        self.models = []
        if interdependence_model=='MSA':
            self.models.append(activity.Activity_Coefficient(self.electrolyte, self.species,self.interdependence_model))
            self.models.append(condi.Conductivity(self.electrolyte, self.species,self.interdependence_model))
            #self.models.append(viscosity.Viscosity(self.electrolyte))
            #self.models.append(diffusion.Diffusion_Coefficient(self.electrolyte, self.species,self.interdependence_model))
    
    
    def initialize_models(self):
        for model in self.models:
            model.initialize()
        
    
    def update_species_properties(self):
        for model in self.models:
            model.update()
            
