# Supplementary material for: Complementing Onsager’s Conductivity Theory by Grotthuss Mechanism Mitigation via Ion-Induced Depletion of Hydrogen-Bond-Donating Water
Source: J Chem Theory Comput. 2026 Jul 4;22(14):7096–104. doi: 10.1021/acs.jctc.6c00901 (PMC13422001; doi:10.1021/acs.jctc.6c00901)
Supplement: Supplementary file 1 [file ct6c00901_si_001.zip › electrolyte_model/Class_Species.py]

# -*- coding: utf-8 -*-
"""
Created on Tue Jan 31 10:36:54 2023

@author: b.janotta
"""
import numpy as np
import scipy as sp   #SciPy python package
from scipy.constants import R
F = sp.constants.physical_constants['Faraday constant'][0]
kB = sp.constants.k #Boltzmann constant
'''
# check ENC at start 
# add/subtract current species at electrodes
n=space_res-1 (space_res = number of cells)
cathode |0|1| .... |n-1|n| anode
'''
class Species:
    def __init__(self, name, c0, space_res, time_logs, dx, species_properties):
        
        self.species_properties = species_properties
        self.name = name            #chars: 'name', eg 'H+'
        self.space_res=space_res    #int  : number of cells
        self.dx = dx                # cm
        self.time_logs=time_logs    #np.array: times (s) when concentration is saved
        self.c0 =np.ones(space_res)*c0      # initial concentration [mol/cm^3]
        self.ct =np.ones(space_res)*c0      # current concentration [mol/cm^3]
        self.act_coeff =np.ones(space_res)  # activity coefficients
        self.dc = np.zeros(space_res)
        n_time_logs=len(time_logs) #number of time points for saving
        self.ct_log =np.zeros((n_time_logs,self.space_res)) #save time points: concentrations
        self.act_log =np.zeros((n_time_logs,self.space_res)) #save time points: activity coefficients
        self.isConcentrationReal = True     # is concentration realistic (>=0)?
        self.evaluationError = False        # is there a systematic error (likely)?
        self.diffusion_coefficient = np.ones(space_res)*species_properties.idst_diffusion_coefficient(self.name) # [cm^2/s]
        self.effective_diff_coeff = np.ones(space_res)*species_properties.idst_diffusion_coefficient(self.name)
        self.tdf = np.ones(space_res) #thermodynamic factor (tdf): 1+ dlnf/dlnc
        self.migration_transport   = np.zeros(space_res-1) # 
        self.diffusive_transport   = np.zeros(space_res-1) #
        self.molar_conductivity    = np.ones(space_res)*species_properties.idst_molar_conductivity(self.name) # [S*cm^2/mol]
        self.conductivity          = self.molar_conductivity*self.ct # [Scm]
        self.activity_grad=np.zeros(space_res-1)
        self.anodeReaction      = 0
        self.cathodeReaction    = 0
        self.T = 298.15 # K
        self.R = R # 8.315J/(K*mol)
        self.F = F # 96485 C/mol                  
        self.charge =0 # valence
        self.look_up_charge()
        #self.isUpdate_Transport_Data = True # time dependent transport data
        self.isPartOfSubstance = []
        self.isBoundaryActive = False
        self.hyp_conductivity = self.conductivity
        print('initialized Species '+ self.name )
            
    
    def __repr__(self):
        return(f'Species object: {self.name}')
        
    
    def diffusion_Nernst_Einstein_approx(self):
        # auslagern
        self.diffusion_coefficient = self.R*self.T*self.molar_conductivity/(self.F**2*(self.charge**2))
        
        
    def update_properties(self):
        self.dc*=0
        self.update_conductivity()
        self.calculate_activity_grad()
        #check data are real
            
    
    def look_up_charge(self):
        self.charge=self.species_properties.get_charge(self.name)
        
    '''    
    def update_concentration_log(self,time):
        i = np.where(self.time_logs==time)
        if i[0].size>0:
            self.ct_log[i,:]=self.ct
        else:
            i = np.argmin(abs(self.time_logs-time))
            self.ct_log[i,:]=self.ct
            self.time_logs[i]=time
            print('Concentration log error: given >time< not included in >time_logs<.')
            print(f'Using closest value:{self.time_logs[i]}')
            print('updating >time_logs<')
    '''
            
    
    def set_activity_coeff(self,act_coeff):
        self.act_coeff=act_coeff
        
        
    def update_temperature(self,temperature):
        self.T=temperature
        self.update_properties()
        
        
    def set_initial_concentration(self, profile, values):
        middle= np.round(self.space_res/2)
        length = len(self.c0)
        if profile == 'jump':
            self.c0=values[1]
            self.c0[:middle]=values[0]
        elif profile == 'linear':
            self.c0=np.arange(values[0],values[1],(values[1]-values[0])/length)
        elif profile == 'constant':
            self.c0=values[0]
        else:
            self.c0=values[0]
            
    
    def add_concentration_delta(self, dConcentration):
        self.ct+=dConcentration
        self.check_real_concentration()
        if not self.isConcentrationReal:
            if self.evaluate_numerical_error():
                print(f"propably numerical errors. clip(0,) in {self}")
                self.ct.clip(0,)
            else:
                self.evaluationError = True
                return False
        return True
    
    
    def set_concentration(self, concentration):
        if any(concentration<0): 
            Exception(f"{self.name}: c<0 ! Rejecting set_concentration.")
            return -1
        self.ct=concentration
        self.update_properties()
        return 0
                

    def check_real_concentration(self):
        if any(self.ct <0):
            self.isConcentrationReal= False 
        else:
            self.isConcentrationReal= True 
            
           
    def evaluate_numerical_error(self):
        if any(self.ct < -1e-18):
            # error > 1e-18: error not due to numerical issue
            return False 
        return True
    
    
    def set_thermodynamic_factor(self,tdf):
        self.tdf = tdf
        
        
    def set_diffusion_coefficient(self,diffu_coeff):
        self.diffusion_coefficient = diffu_coeff
        
        
    def set_molar_conductivity(self,molar_cond):
        self.molar_conductivity = molar_cond
        self.update_conductivity()
    
    
    def update_conductivity(self):
        self.conductivity = self.molar_conductivity * self.ct
    
    
    def get_hyp_conductivity(self):
        self.hyp_conductivity = self.molar_conductivity * (self.ct+self.dc)
        return self.hyp_conductivity
    
    
    def calculate_activity_grad(self):
        #linear gradient between two cells 
        # N = RT u_i c_i grad(ln(a_i))=D_i c_i grad(a_i)/a_i
        self.activity_grad = (self.ct[1:]*self.act_coeff[1:]-self.ct[:-1]*self.act_coeff[:-1])/(self.dx * (self.act_coeff[1:]+self.act_coeff[:-1])/2)
        
    '''   
    def calculate_migration(self,dPhi,current,dt):
        dC = np.zeros(self.space_res)
        cond = (self.conductivity[:-1]+self.conductivity[1:])/2
        dN = - cond /(self.F * self.charge) *dPhi*dt
        dC[:-1]-=dN
        dC[1:] +=dN
        if self.isBoundaryActive:
            dC[0]   +=self.calculate_boundary_conditions(current*dt)*self.cathodeReaction
            dC[-1]  +=self.calculate_boundary_conditions(current*dt)*self.anodeReaction
        self.dc+=dC
        
        
    def calculate_boundary_conditions(self,dQ):
        return  dQ/(abs(self.charge)*self.F*self.dx)
    
    
    def calculate_diffusion(self,dt):
        self.calculate_activity_grad()
        dC = np.zeros(self.space_res)
        diff_coeff = (self.effective_diff_coeff[:-1]+self.effective_diff_coeff[1:])/2
        dN = -diff_coeff/(self.dx)*self.activity_grad*dt
        dC[:-1] -= dN
        dC[1:] += dN
        self.dc += dC
    '''
    def calculate_migration(self,dPhi,current,dt):
        dC = np.zeros(self.space_res)
        cond = (self.conductivity[:-1]+self.conductivity[1:])/2
        self.migration_transport = - cond /(self.F * self.charge) *dPhi
        dC[:-1]-=self.migration_transport/self.dx*dt
        dC[1:] +=self.migration_transport/self.dx*dt
        if self.isBoundaryActive:
            dC[0]   +=self.calculate_boundary_conditions(current*dt)*self.cathodeReaction
            dC[-1]  +=self.calculate_boundary_conditions(current*dt)*self.anodeReaction
        self.dc+=dC
        
        
    def calculate_boundary_conditions(self,dQ):
        return  dQ/(abs(self.charge)*self.F*self.dx)
    
    
    def calculate_diffusion(self,dt):
        #self.calculate_activity_grad()
        dC = np.zeros(self.space_res)
        diff_coeff = (self.effective_diff_coeff[:-1]+self.effective_diff_coeff[1:])/2
        self.diffusive_transport = -diff_coeff*self.activity_grad
        dC[:-1] -= self.diffusive_transport/(self.dx) *dt
        dC[1:] += self.diffusive_transport/(self.dx) *dt
        self.dc += dC   
        
        
    def enforce_ENC(self,charge_to_conduct,conductivity):
        if self.charge != 0: #not nice.. move neutral species to own class ?
            dC= np.zeros(self.space_res)
            conductivity_ratio = self.hyp_conductivity/conductivity
            #conductivity_ratio = self.molar_conductivity*self.ct/conductivity
            dC[:-1] -= (charge_to_conduct*conductivity_ratio[:-1]/self.charge)
            dC[1:]  += (charge_to_conduct*conductivity_ratio[:-1]/self.charge)
            #print(self.name, self.molar_conductivity[0],conductivity)
            self.dc += dC
        
        
    def add_dc(self):
        resp = self.add_concentration_delta(self.dc)
        self.dc *=0
        return resp
    
    
    def undo_add_dc(self):
        self.add_concentration_delta(-self.dc)
    
    
    def check_4_plausible_concentrations(self):
        if any(self.ct+self.dc<0):
            return 1
        else:
            return 0
        
    def get_conductivity(self):
        return self.conductivity
    
    
    def adjust_viscosity(self,relative_viscosity):
        self.effective_diff_coeff = self.diffusion_coefficient/relative_viscosity
    
    
    def get_cell_charge(self):
        return (self.ct+self.dc)*self.charge
        
    
    def log_ct(self,n):
        self.ct_log[n,:]=self.ct
        
    
    def add_partOfSubstance(self,sub):
        self.isPartOfSubstance.append(sub)
        self.isPartOfSubstance = np.unique(self.isPartOfSubstance).tolist()
        
        
        
    def update_anode_reactions(self,frac):
        self.anodeReaction = frac
        self.isBoundaryActive = True
        
        
    def update_cathode_reactions(self,frac):
        self.cathodeReaction = frac
        self.isBoundaryActive = True
        
        
    def set_ith_concentr(self,i,c):
        self.ct[i]=c
        
        
'''
# -*- coding: utf-8 -*-
"""
Created on Tue Jan 31 10:36:54 2023

@author: b.janotta
"""
import numpy as np
import scipy as sp   #SciPy python package
from scipy.constants import R
F = sp.constants.physical_constants['Faraday constant'][0]
kB = sp.constants.k #Boltzmann constant
'''
# check ENC at start 
# add/subtract current species at electrodes
#n=space_res-1 (space_res = number of cells)
#cathode |0|1| .... |n-1|n| anode
'''
class Species:
    def __init__(self, name, c0, space_res, time_logs, dx, species_properties):
        
        self.species_properties = species_properties
        self.name = name            #chars: 'name', eg 'H+'
        self.space_res=space_res    #int  : number of cells
        self.dx = dx                # cm
        self.time_logs=time_logs    #np.array: times (s) when concentration is saved
        self.c0 =np.ones(space_res)*c0      # initial concentration [mol/cm^3]
        self.ct =np.ones(space_res)*c0      # current concentration [mol/cm^3]
        self.act_coeff =np.ones(space_res)  # activity coefficients
        self.dc = np.zeros(space_res)
        n_time_logs=len(time_logs) #number of time points for saving
        self.ct_log =np.zeros((n_time_logs,self.space_res)) #save time points: concentrations
        self.act_log =np.zeros((n_time_logs,self.space_res)) #save time points: activity coefficients
        self.isConcentrationReal = True     # is concentration realistic (>=0)?
        self.evaluationError = False        # is there a systematic error (likely)?
        self.diffusion_coefficient = np.ones(space_res)*species_properties.idst_diffusion_coefficient(self.name) # [cm^2/s]
        self.effective_diff_coeff = np.ones(space_res)*species_properties.idst_diffusion_coefficient(self.name)
        self.tdf = np.ones(space_res) #thermodynamic factor (tdf): 1+ dlnf/dlnc
        self.diffusive_transport   = np.zeros(space_res-1)# []
        self.migration_transport   = np.zeros(space_res-1)# []
        self.molar_conductivity    = np.ones(space_res)*species_properties.idst_molar_conductivity(self.name) # [S*cm^2/mol]
        self.conductivity          = self.molar_conductivity*self.ct # [Scm]
        self.activity_grad=np.zeros(space_res-1)
        self.anodeReaction      = 0
        self.cathodeReaction    = 0
        self.T = 298.15 # K
        self.R = R # 8.315J/(K*mol)
        self.F = F # 96485 C/mol                  
        self.charge =0 # valence
        self.look_up_charge()
        #self.isUpdate_Transport_Data = True # time dependent transport data
        self.isPartOfSubstance = []
        self.isBoundaryActive = False
        self.hyp_conductivity = self.conductivity
        print('initialized Species '+ self.name )
            
    
    def __repr__(self):
        return(f'Species object: {self.name}')
        
    
    def diffusion_Nernst_Einstein_approx(self):
        # auslagern
        self.diffusion_coefficient = self.R*self.T*self.molar_conductivity/(self.F**2*(self.charge**2))
        
        
    def update_properties(self):
        self.dc*=0
        self.update_conductivity()
        self.calculate_activity_grad()
        #check data are real
            
    
    def look_up_charge(self):
        self.charge=self.species_properties.get_charge(self.name)
        
'''    
    #def update_concentration_log(self,time):
    #    i = np.where(self.time_logs==time)
    #    if i[0].size>0:
    #        self.ct_log[i,:]=self.ct
    #    else:
    #        i = np.argmin(abs(self.time_logs-time))
    #        self.ct_log[i,:]=self.ct
    #        self.time_logs[i]=time
    #        print('Concentration log error: given >time< not included in >time_logs<.')
    #        print(f'Using closest value:{self.time_logs[i]}')
    #        print('updating >time_logs<')
'''
            
    
    def set_activity_coeff(self,act_coeff):
        self.act_coeff=act_coeff
        
        
    def update_temperature(self,temperature):
        self.T=temperature
        self.update_properties()
        
        
    def set_initial_concentration(self, profile, values):
        middle= np.round(self.space_res/2)
        length = len(self.c0)
        if profile == 'jump':
            self.c0=values[1]
            self.c0[:middle]=values[0]
        elif profile == 'linear':
            self.c0=np.arange(values[0],values[1],(values[1]-values[0])/length)
        elif profile == 'constant':
            self.c0=values[0]
        else:
            self.c0=values[0]
            
    
    def add_concentration_delta(self, dConcentration):
        self.ct+=dConcentration
        self.check_real_concentration()
        if not self.isConcentrationReal:
            if self.evaluate_numerical_error():
                print(f"propably numerical errors. clip(0,) in {self}")
                self.ct.clip(0,)
            else:
                self.evaluationError = True
                return False
        return True
    
    
    def set_concentration(self, concentration):
        if any(concentration<0): 
            Exception(f"{self.name}: c<0 ! Rejecting set_concentration.")
            return -1
        self.ct=concentration
        self.update_properties()
        return 0
                

    def check_real_concentration(self):
        if any(self.ct <0):
            self.isConcentrationReal= False 
        else:
            self.isConcentrationReal= True 
            
           
    def evaluate_numerical_error(self):
        if any(self.ct < -1e-18):
            # error > 1e-18: error not due to numerical issue
            return False 
        return True
    
    
    def set_thermodynamic_factor(self,tdf):
        self.tdf = tdf
        
        
    def set_diffusion_coefficient(self,diffu_coeff):
        self.diffusion_coefficient = diffu_coeff
        
        
    def set_molar_conductivity(self,molar_cond):
        self.molar_conductivity = molar_cond
        self.update_conductivity()
    
    
    def update_conductivity(self):
        self.conductivity = self.molar_conductivity * self.ct
    
    
    def get_hyp_conductivity(self):
        self.hyp_conductivity = self.molar_conductivity * (self.ct+self.dc)
        return self.hyp_conductivity
    
    
    def calculate_activity_grad(self):
        #linear gradient between two cells 
        self.activity_grad = (self.ct[1:]*self.act_coeff[1:]-self.ct[:-1]*self.act_coeff[:-1])/(self.dx * (self.act_coeff[1:]+self.act_coeff[:-1])/2)
        
        
    def calculate_migration(self,dPhi,current,dt):
        dC = np.zeros(self.space_res)
        cond = (self.conductivity[:-1]+self.conductivity[1:])/2
        self.migration_flux = - cond /(self.F * self.charge) *dPhi*dt
        dC[:-1]-=self.migration_transport
        dC[1:] +=self.migration_transport
        if self.isBoundaryActive:
            dC[0]   +=self.calculate_boundary_conditions(current*dt)*self.cathodeReaction
            dC[-1]  +=self.calculate_boundary_conditions(current*dt)*self.anodeReaction
        self.dc+=dC
        
        
    def calculate_boundary_conditions(self,dQ):
        return  dQ/(abs(self.charge)*self.F*self.dx)
    
    
    def calculate_diffusion(self,dt):
        self.calculate_activity_grad()
        dC = np.zeros(self.space_res)
        diff_coeff = (self.effective_diff_coeff[:-1]+self.effective_diff_coeff[1:])/2
        self.diffusive_flux = -diff_coeff/(self.dx)*self.activity_grad*dt
        dC[:-1] -= self.diffusive_transport
        dC[1:] += self.diffusive_transport
        self.dc += dC
        
        
    def enforce_ENC(self,charge_to_conduct,conductivity):
        if self.charge != 0: #not nice.. move neutral species to own class ?
            dC= np.zeros(self.space_res)
            conductivity_ratio = self.hyp_conductivity/conductivity
            #conductivity_ratio = self.molar_conductivity*self.ct/conductivity
            dC[:-1] -= (charge_to_conduct*conductivity_ratio[:-1]/self.charge)
            dC[1:]  += (charge_to_conduct*conductivity_ratio[:-1]/self.charge)
            #print(self.name, self.molar_conductivity[0],conductivity)
            self.dc += dC
        
        
    def add_dc(self):
        resp = self.add_concentration_delta(self.dc)
        self.dc *=0
        return resp
    
    
    def undo_add_dc(self):
        self.add_concentration_delta(-self.dc)
    
    
    def check_4_plausible_concentrations(self):
        if any(self.ct+self.dc<0):
            return 1
        else:
            return 0
        
    def get_conductivity(self):
        return self.conductivity
    
    
    def adjust_viscosity(self,relative_viscosity):
        self.effective_diff_coeff = self.diffusion_coefficient/relative_viscosity
    
    
    def get_cell_charge(self):
        return (self.ct+self.dc)*self.charge
        
    
    def log_ct(self,n):
        self.ct_log[n,:]=self.ct
        
    
    def add_partOfSubstance(self,sub):
        self.isPartOfSubstance.append(sub)
        self.isPartOfSubstance = np.unique(self.isPartOfSubstance).tolist()
        
        
        
    def update_anode_reactions(self,frac):
        self.anodeReaction = frac
        self.isBoundaryActive = True
        
        
    def update_cathode_reactions(self,frac):
        self.cathodeReaction = frac
        self.isBoundaryActive = True
        
        
    def set_ith_concentr(self,i,c):
        self.ct[i]=c
'''
