# Supplementary material for: Complementing Onsager’s Conductivity Theory by Grotthuss Mechanism Mitigation via Ion-Induced Depletion of Hydrogen-Bond-Donating Water
Source: J Chem Theory Comput. 2026 Jul 4;22(14):7096–104. doi: 10.1021/acs.jctc.6c00901 (PMC13422001; doi:10.1021/acs.jctc.6c00901)
Supplement: Supplementary file 1 [file ct6c00901_si_001.zip › electrolyte_model/Class_Species_Data.py]

import numpy as np
import scipy as sp   #SciPy python package

from scipy.constants import R
F = sp.constants.physical_constants['Faraday constant'][0]

# =============================================================================
# Style figures
# =============================================================================
import matplotlib 
matplotlib.rc('xtick', labelsize=16) 
matplotlib.rc('ytick', labelsize=16)

font1 = {'family' : 'Arial',
        'weight' : 'normal',
        'size'   : 18}
matplotlib.rc('font', **font1)
matplotlib.rcParams["figure.figsize"] = (7.5,5)
matplotlib.rcParams['figure.dpi'] = 750
# =============================================================================


class Species_Data:
    def __init__(self):
        # all correction factors initially defined as 1
        # Can be changed within the main code
        self.T0=298.15#K
        self.temp_fact_cond = 1
        self.charge = {
            r"$CO_3^{2-}$":        -2,
            r"$HCO_3^-$":        -1,
            r"$Cl^-$":          -1,
            r"$Br^-$":          -1,
            r"$I^-$":           -1,
            r"$OH^-$":          -1,
            r"$F^-$" :          -1,
            r"$N3-$":          -3,
            r"$SO_4^{2-}$":        -2,
            r"$HSO_4^-$":        -1,
            r"$NO_3^-$":         -1,
            r"$CH_3CO_2^-$":      -1,
            r"$ClO_4^-$":        -1,
            r'$H_2Thb$': 0 ,
            r'$HThb^-$':-1,
            r"$H_2SO_4$":            0,
            r"$H_2CO_3$":            0, 
            r"$LiOH$":            0, 
            r"$H^+$" :      1,
            r"$Na^+$":      1,
            r"$Li^+$":      1,
            r'$CuOH^+$':    1,
            r"$Be^{2+}$":     2,
            r"$Mg^{2+}$":     2,
            r"$K^+$":       1, 
            r"$CCl^+$":     1,
            r"$Co^{2+}$":     2,
            r"$Cu^{2+}$":     2,
            r"$Zn^{2+}$":     2,
            r'$Thb^{2-}$':-2,
            
            r'$H_3PO_4$': 0,
            r'$H_2PO_4^-$':-1,
            r'$HPO_4^{2-}$':-2,
            
            r"$HF$": 0,
            
            r"$HCOO^-$": -1,
            r"$HCOOH$": 0
            }
        self.idst_molar_cond = {#S*m2/mol
            r"$H^+$" :  349.8e-4,
            r"$Na^+$":  50.1e-4,
            r"$F^-$" :  55.4e-4 ,
            r"$Li^+$":  38.6e-4,
            r'$CuOH^+$':        38.6e-4,
            r"$Cl^-$":  76.4e-4,
            r"$Be^{2+}$": 90.0e-4,
            r"$Br^-$":  78.1e-4,
            r"$I^-$":   76.8e-4,
            r"$Mg^{2+}$": 106.0e-4,
            r"$OH^-$":  198.3e-4,
            r"$K^+$":   73.5e-4, 
            r"$N3-$":  69.0e-4,
            r"$SO_4^{2-}$":160.0e-4,
            r"$HSO_4^-$": 50e-4,
            r"$CCl^+$": 119.0e-4,
            r"$CH_3CO_2^-$":40.9e-4,
            r"$Co^{2+}$": 110.0e-4,
            r"$CO_3^{2-}$":138.6e-4,
            r"$HCO_3^-$": 44.3e-4,
            r"$Cu^{2+}$": 107.2e-4,
            r"$NO_3^-$": 71.5e-4,
            r"$Zn^{2+}$": 105.6e-4,
            r"$ClO_4^-$": 67.3e-4, #DOI: 10.1039/FT9959101877
            r"$H_2SO_4$": 0,
            r"$H_2CO_3$": 0,
            r"$LiOH$": 0,
            r"$HF$": 0,
            r'$H_2Thb$': 0 ,
            r'$HThb^-$':2e-4,
            r'$Thb^{2-}$':3e-4,
            
            r"$HCOO^-$": 54.69e-4,
            r"$HCOOH$": 0,
            
            r'$H_3PO_4$': 0,
            r'$H_2PO_4^-$':32.0e-4,
            r'$HPO_4^{2-}$':57.2e-4
            }
        
        self.idst_neutrals = {# m2/s
            r"$H_2CO_3$": 1.97*1e-9,  # = CO2
            r"$LiOH$": 1.5*1e-9,  # = CO2
            r"$H_2SO_4$": 1.05 *1e-9,
            r'$H_2Thb$': 0.015 *1e-9, 
            r'$HCOOH$': 1.45e-9,#0.015 *1e-9 
            r'$H_3PO_4$': 1e-9,
            r"$HF$": 1e-9
            }
        self.solubility = {# mol/cm^3 = mol/ ml
            r"$H_2CO_3$": 32.957 *1e-6
                
                }
        self.coeffs_for_idst_ionic_cond = {#S*m2/mol
            r"$H^+$" :  [-3.9726,837.79],
            r"$Li^+$":  [-3.2762,-26.894],
            r"$Na^+$":  [-3.3594,75.492],
            r"$Cl^-$":  [-3.4051,216.03],
            r"$OH^-$":  [-3.3346,468.13],
            r"$K^+$":   [-3.5730,254.36],
            r"$SO_4^{2-}$":[-2.9457,90.983],
            r"$HSO_4^-$": [-3.5038,119.58],
            r"$H_2SO_4$": [0,1]
            }
        
    def eta_0_T(self,T):
        #Viswanath, D.S.; Natarajan, G. (1989). Data Book on the Viscosity of Liquids. Hemisphere Publishing Corporation. 
        #water
        A = 1.856e-11*1e-3 # Pa s
        B = 4209 #K 
        C = 0.04527 #1/K
        D = -3.376e-5 #K^-2
        return A*np.exp(B/T+C*T+D*T**2)
    
    
    def epsilon_0_T(self,T):
        #A. Catenaccio et al. / Chemical Physics Letters 367 (2003) 669–671
        return (5321/T+233.76-0.9297*T+0.1417e-2*T**2-0.8292e-6*T**3)
        
    
    def idst_equivalent_cond_T_dependent(self,name):
        '''eta_T = self.eta_0_T(self.T)
        A, B = self.coeffs_for_idst_ionic_cond[name]
        lambda0 = np.exp(A+B/self.T)/eta_T
        return lambda0*1e-4
        '''
        return self.idst_molar_cond[name]/abs(self.charge[name])
        
        
        
    def idst_diffusion_coefficient(self,name):
        try:
            if self.charge[name] == 0:
                return self.idst_neutrals[name]
            else:
                return R*self.T*self.idst_equivalent_cond_T_dependent(name)/(F**2*abs(self.charge[name]))
                #return self.R*self.T*self.idst_molar_conductivity(name)/(self.F**2*(self.charge[name]**2))
        except:
            Exception(f'Species {name} does not exist. Update data class!')
        
        
    def idst_molar_conductivity(self,name):
        if abs(self.charge[name])==0:return 0
        return abs(self.idst_equivalent_cond_T_dependent(name)*self.charge[name])
    
    
    def get_charge(self,name):
        return self.charge[name]
        
    
    
    def divide_Species_into_Ions(self, substance):
        #Hxxx
        if substance == r"$HCl$":                           #HCl
            return [r'$H^+$',r'$Cl^-$'], [1,1]
        if substance == r"$HF$":                           #HF
            return [r'$H^+$',r'$F^-$'], [1,1]
        if substance == r"$HI$":                           #HI
            return [r'$H^+$',r'$I^-$'], [1,1]
        if substance == r"$HBr$":                           #HBr
            return [r'$H^+$',r'$Br^-$'], [1,1]
        if substance == r"$HClO_4$":                           #HClO4
            return [r'$H^+$',r'$ClO_4^-$'], [1,1]
        elif substance == r"$H_2CO_3$":                          #H2CO3
            return [r"$H^+$",r"$HCO_3^-$",r"$CO_3^{2-}$"], [1,1,0] 
        elif substance == r"$HCO_3^-$":                          #HCO3-
            return [r"$H^+$",r"$CO_3^{2-}$"], [1,1]
        elif substance == r"$H_2O$":                            #H2O
            return [r"$H^+$",r"$OH^-$"], [1,1]
        elif substance == r"$H_2SO_4$":                          #H2SO4
            return [r"$H^+$",r"$HSO_4^-$",r"$SO_4^{2-}$"], [2,0,1]
        elif substance == r"$HSO_4^-$":                          #HSO4-
            return [r"$H^+$",r"$SO_4^{2-}$"], [1,1]
        elif substance == r'$H_2Thb$':                          #H2Thb
            return [r"$H^+$",r'$HThb^-$',r'$Thb^{2-}$'], [1,1,0]
        elif substance == r'$HThb^-$':                          #HThb
            return [r"$H^+$",r'$Thb^{2-}$'], [1,1]
        elif substance == r'$HCOOH$':                          #HCOOH
            return [r"$H^+$",r'$HCOO^-$'], [1,1]
        elif substance == r'$H_3PO_4$':                          #H3PO4
            return [r"$H^+$",r'$H_2PO_4^-$',r'$HPO_4^{2-}$'], [1,1,0]
        elif substance == r'$H_2PO_4^-$':                          #H2PO4
            return [r"$H^+$",r'$HPO_4^{2-}$'], [1,1]
        elif substance == r'$NaH_2PO_4$':                          #NaH_2PO_4
            return [r"$H^+$",r'$H_2PO_4^-$',r'$HPO_4^{2-}$',r'$Na^+$'], [0,0,1,1]
        elif substance == r'$Na_2HPO_4$':                          #NaH_2PO_4
            return [r"$H^+$",r'$H_2PO_4^-$',r'$HPO_4^{2-}$',r'$Na^+$'], [0,0,1,2]
        
        #Lixxx
        elif substance == r"$LiCl$":                           #LiCl
            return [r'$Li^+$',r'$Cl^-$'], [1,1]
        elif substance == r"$LiOH$":                           #LiCl
            return [r'$Li^+$',r'$OH^-$',r"$LiOH$"], [1,1,0]
        elif substance == r"$LiClO_4$":                           #LiClO4
            return [r'$Li^+$',r'$ClO_4^-$'], [1,1]
        #Naxxx
        elif substance == r"$NaCl$":                           #NaCl
            return [r'$Na^+$',r'$Cl^-$'], [1,1]
        elif substance == r"$NaBr$":                           #NaCl
            return [r'$Na^+$',r'$Br^-$'], [1,1]
        elif substance == r"$NaClO_4$":                         #NaClO4
            return [r'$Na^+$',r'$ClO_4^-$'], [1,1]
        elif substance == r"$NaOH$":                           #NaOH
            return [r'$Na^+$',r'$OH^-$'], [1,1]
        elif substance == r"$Na_2SO_4$":                         #Na2SO4
            return [r'$Na^+$',r'$SO_4^{2-}$'], [2,1]
        
        #Kxxx
        elif substance == r"$K_2SO_4$":                         #K2SO4
            return [r'$K^+$',r'$SO_4^{2-}$'], [2,1]
        elif substance == r"$KCl$":                           #KCl
            return [r'$K^+$',r'$Cl^-$'], [1,1]
        elif substance == r"$KClO_4$":                           #KCl
            return [r'$K^+$',r'$ClO_4^-$'], [1,1]
        elif substance == r"$KOH$":                            #KOH
            return [r'$K^+$',r'$OH^-$'], [1,1]
        elif substance == r"$KHCO_3$":                          #KHCO3
            return [r"$K^+$",r"$H^+$",r"$HCO_3^-$",r"$CO_3^{2-}$"], [1,0,1,0]
        
        
        
        
        elif substance == r"$CuSO_4$":                            #CuSO4
            return [r'$Cu^{2+}$', r'$SO_4^{2-}$',r'$CuOH^+$'], [1,1,0]
        elif substance == r"$MgSO_4$":                            #CuSO4
            return [r'$Mg^{2+}$', r'$SO_4^{2-}$'], [1,1]
        else:
            return Exception("Substance (Salt) unknown to Class_Species_Data")
    
    def anion_of_acid(self,substance):
        #H2CO3
        if substance == r"$H_2CO_3$":
            return r"$HCO_3^-$"
        elif substance == r"$HCO_3^-$":
            return r"$CO_3^{2-}$"
        #H2SO4
        elif substance == r"$H_2SO_4$":
            return r"$HSO_4^-$"
        elif substance == r"$HSO_4^-$":
            return r"$SO_4^{2-}$"
        #H3PO4 -> no PO_4^3-
        elif substance == r"$H_3PO_4$":
            return r"$H_2PO_4^-$"
        elif substance == r"$H_2PO_4^-$":
            return r"$HPO_4^{2-}$"
        #Thb
        elif substance == r'$H_2Thb$':
            return r'$HThb^-$'
        elif substance == r'$HThb^-$':
            return r'$Thb^{2-}$'
        #singe reactions
        elif substance == r'$Li^+$':
            return r'$LiOH$'
        elif substance == r'$Cu^{2+}$':
            return r'$CuOH^+$'
        elif substance == r'$CH_3COOH$':
            return r'$CH_3COO^-$'
        elif substance == r'$HCOOH$':
            return r'$HCOO^-$'
        elif substance == r'$HF$':
            return r'$F^-$'
        else:
            return 0# Exception("Unknown acid. Add to Class_Species_Data.")
    
    def update_temperature(self,temperature):
        self.T = temperature
        #self.update_temp_fact_cond()
        
    #def update_temp_fact_cond(self):
    #    self.temp_fact_cond = 0.97**(self.T0-self.T)
   
