# Supplementary material for: Complementing Onsager’s Conductivity Theory by Grotthuss Mechanism Mitigation via Ion-Induced Depletion of Hydrogen-Bond-Donating Water
Source: J Chem Theory Comput. 2026 Jul 4;22(14):7096–104. doi: 10.1021/acs.jctc.6c00901 (PMC13422001; doi:10.1021/acs.jctc.6c00901)
Supplement: Supplementary file 1 [file ct6c00901_si_001.zip › electrolyte_model/Exp_Data_Binary_Electrolytes.py]

import numpy as np
class Chemical_Data:
    def __init__(self, name, molar_conductivity):
        self.name                   = name
        self.molar_conductivity           = molar_conductivity
        
    def __repr__(self):
        if self.estimated_data:
            return(f'Chemical Data of {self.name}. This data set includes estimated data!')
        return(f'Chemical Data of {self.name}')
    

''' Data sets: to be sorted by alphabet'''
def initialize_dataset(name):
    if name == r'$HCl$':
       molar_conductivity = [np.array([0,
                                  #HAASE, SAUERMANN $ DUECKER. I PHYSIK CHEM NF 47 t 224 (1965)
                                  5.61400e-1,8.39900e-1,1.05800,1.68900,2.46200,2.86800,3.51100, 
                                  
                                  #Owen & Sweeton. Jacs 63, 2811 (1941)
                                  0.0020725,0.003443,0.0050678,0.0058852,0.0098731,0.014873,0.017868,0.028868,0.04259,0.054926,0.067518,0.086364,
                                  # SHEDLOVSKY. JACS 549 1411 (1932)
                                    0,         0.28408e-4,0.81181e-4,1.7743e-4,3.1863e-4,3.4227e-4,5.9146e-4,7.5404e-4,15.768e-4,18.766e-4,25.614e-4,29.943e-4 
                                    #SHEDLOVSKY. JACS 549 1411 (1932)
                                    ,.1   ,.07   ,.05   ,.02   ,.01   ,50e-4 ,20e-4 ,10e-4,
                                  #Owen & Sweeton. Jacs 63, 2811 (1941)
                                  .25,1,2.25,4,6.25,9]) ,
                        np.array([426.2,
                                  359.99287496, 342.89796404, 330.9073724 , 299.70396684,262.06336312, 243.51464435, 216.69040159, 
                               
                               #Owen & Sweeton. Jacs 63, 2811 (1941)
                               419.5    ,417.49  ,415.83   ,414.91   ,412.14   ,409.33  ,408.15  ,404.14  ,400.8  ,398.08  ,396.16  ,393.14  , 
                               #SHEDLOVSKY. JACS 549 1411 (1932)
                                426.04    ,425.01    ,424.75   ,423.82   ,423.43   ,423.22   ,422.42   ,421.66   ,419.88    ,419.64   ,418.32   ,417.98 ,       
                                #SHEDLOVSKY. JACS 549 1411 (1932)
                                391.2,395.33,398.97,407.12,411.88,415.68,419.27,421.24,
                                 #Owen & Sweeton. Jacs 63, 2811 (1941)
                               377.4,332.3,270,200.1,134.7,83.5
                               ])]
        

    elif name == r'$HI$':
        #Hamer, W. J. & DeWane, H. J. Electrolytic conductance and the conductances of the halogen acids in water, 1970.
        molar_conductivity = [np.array([0,1e-4,5e-4,1e-3,5e-3,.01,.05,.1,.5,1,1.5,2,2.5,3,3.5,4,4.5,5,5.5,6,6.5,7]) ,
                        np.array([426.4,424.6,423.0,421.7,416.4,412.8,400.8,394.0,369.8,343.9,316.4,288.9,262.5,237.9,215.4,195.1,176.8,160.4,145.5,131.7,118.6,105.7])  ]
        
    elif name == r'$HBr$':
        #Hamer, W. J. & DeWane, H. J. Electrolytic conductance and the conductances of the halogen acids in water, 1970.
        molar_conductivity = [np.array([0,1e-4,5e-4,1e-3,5e-3,.01,.05,.1,.5,1,1.5,2,2.5,3,3.5,4,4.5,5,5.5,6,6.5,7]) ,
                        np.array([427.7,425.9,424.3,422.9,417.6,413.7,400.4,391.9,361.9,334.5,307.6,281.7,257.8,236.8,217.5,199.4,182.4,166.5,151.8,138.2,125.7,114.2]) 
                        ]

    elif name == r'$KCl$':
       
        molar_conductivity = [np.array([0,
                                  #Chambers, Stokes, Stokes conductances of concentrated aqueous sodium and potassium chloride solutions 1956 The Journal of Physical Chemistry,
                                  500,1e3,1.5e3,2e3,3e3, 4e3,   
                                  #Owen Zeldes, J Chem Phys 18, 1083 (1950)
                                  .5506,1.5636,3.7404, 7.0663,9.2057,                
                                  #SHEDlOVSKY. BRn~N $ MACINNES. TRANS ELECCHEM SOC 66, 165 (1934)
                                  0.1,      .2,   .5,   1,   2,       5,    10,    20,    50,  100,   120
                                  ])*1e-3 ,
                        np.array([1.4986,
                                  1.1727,1.1187,1.0827,1.0523,.9946,0.9346,
                                  #Owen Zeldes, J Chem Phys 18, 1083 (1950)
                                  1.4774,1.4626,1.4435, 1.4249,1.4157,              
                                  #SHEDlOVSKY. BRn~N $ MACINNES. TRANS ELECCHEM SOC 66, 165 (1934)
                                  1.4894,1.4856,1.4781,  1.4695,1.4578,1.4355,      1.4127,1.3834,1.3337 ,  1.2896,1.2769
                                  ])*100 ]
        
    elif name == r'$KOH$':
        molar_conductivity = [np.array([0,#0.01,.02,.03,.05,.1,.2,.3,.5,1,2,3,4,5,# KOH R.J. Gilliam et al. / International Journal of Hydrogen Energy 32 (2007) 359– 364
                                  #.0005917,.0008087,.001175,.002145,.003481,.00543,.006455,.007424,.009451,.01438,.05048,#1927_Randall:THE CONDUCTANCE OF DILUTE AQUEOUS SOLUTIONS OF THE ALKALI HYDROXIDES AT 25
                                  #5e-4,1e-3,2e-3,3e-3,4e-3,5e-3,6e-3,7e-3,8e-3,9e-3,10e-3,#https://doi.org/10.1080/14786443309462193
                                  #NASA: ELECTROLYTIC molar_conductivity OF AQUEOUS SOLUTIONS OF THE ALKALI METAi HYDROXIDEs
                                  1e-4  ,5e-4 ,1e-3 ,2e-3 ,3e-3 ,4e-3 ,5e-3 ,6e-3,7e-3  ,8e-3 ,9e-3 ,1e-2 ,2e-2 ,3e-2 ,4e-2 ,5e-2 , 6e-2,7e-2 ,8e-2 ,9e-2 ,1e-1 ,2e-1 ,3e-1 ,4e-1 ,5e-1 ,6e-1 ,7e-1 ,8e-1 ,9e-1 ,1    ,2    ,3    ,4    ,5,6,7,8,9,10,11,12,13
                                  ]) ,
                        np.array([271.8,#0.243*1e3 , 0.243*1e3, 0.24266667*1e3, 0.242*1e3, 0.241*1e3, 0.238*1e3 , 0.235*1e3, 0.2292*1e3 , 0.2153*1e3, 0.1889*1e3, 0.16466667*1e3, 0.1425*1e3    , 0.12242*1e3 , 
                                  #264.6,265.9,265.7,264.5,262.7,260.1,259.0,258.0,257.6,256.5,250.9,#1927_Randall:THE CONDUCTANCE OF DILUTE AQUEOUS SOLUTIONS OF THE ALKALI HYDROXIDES AT 25
                                  #270.57,268.62,266.41,264.99,263.83,262.76,261.82,260.98,260.22,259.53,258.9,#https://doi.org/10.1080/14786443309462193
                                  270.7 ,269.2,268.2,266.7,265.6,264.7,264.0,263.3,262.7,262.1,261.6,261.1,257.5,254.9,252.9,251.2,248.8,248.5,247.4,246.3,245.4,238.5,233.7,229.7,226.1,222.7,219.5,216.7,213.9,211.2,185.4,162.4,142.2,123.9,106.0,90.6,77.1,65.3,55.2,46.4,38.8,32.1])
                        ]
 

    elif name == r'$NaBr$':
        molar_conductivity = [np.array([0, 
                                  # 1969 NASA DeWane Hamer Electrochemical Data Part XII Electrolytic molar_conductivity of Aqueous Solutions of the Sodium halides
                                  1e-4,5e-4,1e-3,5e-3,1e-2,2e-2,3e-2,4e-2,5e-2,6e-2,7e-2,8-2,9e-2,1e-1,.2,.3,.4,.5,.6,.7,.8,.9,1,2,3,4,5,6]) ,
                        np.array([128.2,
                                  127.18,126.10,125.32,122.32,120.44,117.6,115.7,114.3,113.1,112.1,111.2,110.4,109.7,109.1,105,102,100,98,96,94,93,91,90,77,67,59,52,43 ])]
        
    elif name == r'$NaCl$':
       
        molar_conductivity = [np.array([0, 
                                  #SHEDL0VSKY. JACS 54 , 1411 (l932)
                                  5.9441e-05, 1.1280e-04, 1.8980e-04, 4.2677e-04, 5.0050e-04, 6.7890e-04, 6.9190e-04, 7.1870e-04, 7.3840e-04, 9.2240e-04,               1.3440e-03, 1.3868e-03, 1.4466e-03, 1.5306e-03, 1.6271e-03,               2.0348e-03, 2.1253e-03, 2.2275e-03, 2.3388e-03, 2.6538e-03,               2.8988e-03, 2.9806e-03, 3.1862e-03, 3.7361e-03, 3.8776e-03,  
                                  1e-4,2e-4,5e-4,1e-3,2e-3,5e-3,1e-2,2e-2,5e-2,1e-1,
                                  #Chambers, Stokes, Stokes J Phys Chem 60 985 (1956)
                                  0.1,.125,.15,.175,.2,.25,.3,.4,.5,.6,.7,.8,.9,1,1.2,1.4,1.6,1.8,2,2.5,3,3.5,4,4.5,5,5.35
                                  #1.0000e-03, 2.0000e-03, 5.0000e-03, 1.0000e-02, 2.0000e-02,               5.0000e-02, 1.0000e-01, 1.1000e-01, 1.2000e-01, 1.9000e-01,               2.6000e-01, 3.6000e-01, 4.7000e-01, 6.0000e-01, 6.6000e-01,           7.4000e-01, 8.6000e-01, 1.2300e+00
                                  ]) ,
                        np.array([126.5, 
                                  #SHEDL0VSKY. JACS 54 , 1411 (l932)
                                  125.79 , 125.57 , 125.09 , 124.58 , 124.44 , 124.21 , 124.21 , 124.05  , 124.02  , 123.78 , 123.31 , 123.19 , 123.24 , 123.17 , 122.91 , 122.54 ,  122.51  , 122.47 , 122.37 , 122.02  , 121.88, 121.87 , 121.70 , 121.26 ,  121.26 , 
                                  125.56,125.21,124.45,123.72,122.67,120.58,118.43,115.65,110.88,106.68,
                                  #Chambers, Stokes, Stokes J Phys Chem 60 985 (1956)
                                  106.74,105.21,103.92,102.74,101.71,99.89,98.37,95.77,93.62,91.73,90.04,88.51,87.09,85.76,83.26,80.95,78.77,76.70,74.71,70.02,65.57,61.33,57.23,53.28,49.46,46.86
                                  #124.72, 123.67, 121.58, 119.43, 116.64, 111.88, 107.67,                               106.  , 106.  , 103.  , 100.  ,  97.  ,  95.  ,  93.  ,  91.  ,                                90.  ,  88.  ,  83.  
                                  ]) ]
        
    elif name == r'$NaOH$':
        #  Marsh, Stokes Austrl J Chem 17, 740 (1964), Darken, Meier J -- Chem Soc. 64, 621 (1942)
        molar_conductivity = [np.array([0, 
                                  1.3939,1.7746,2.5617,3.163,4.4972,5.0787,6.7097,7.09,9.594,9.7138,13.5844,15.8535,15.9438,17.9533,43.622,       3.933e-2,1.444e-1,3.524e-1,7.292e-1,1.265,2.7736,5.5971,2.4418,14.425,28.391,40.759,85.815                                                                                         ,1,3,5,7,10,20,30,40,50,60,70,80,90,100,200,300,400,500,600,700,800,900,1000,2000,3000,4000,5000,6000,7000,8000,9000,10000,11000,12000,13000,14000,15000])*1e-3 ,
                        np.array([248.4,
                            244.93,244.42,243.46,242.88,241.8,241.26,240.28,240,238.72,238.64,236.91,236.1,236.03,235.533,229.12,           246.88532927, 246.6066482 , 245.77185017, 244.775096  ,243.63636364, 241.36501298, 239.58835826, 241.50217053, 235.59792028, 231.47828537, 229.10277485, 222.50189361,              245.49,242.91,241.25,239.96,238.39,234.52,231.64,229.55,227.9,226.3,224.8,223.5,222.3,221.2,212.8,206.8,201.9,197.5,193.5,189.7,186.1,182.6,179.2,148.2,123.4,100.8,81.42,64.73,51.26,40.67,32.69,26.99,23.2,20.9,19.64,18.96,18.39]) ]
        
    elif name == r'$RbOH$':
        molar_conductivity = [np.array([.002118,.002482,.003124,.004206,.007394,.009287,.011594#1927_Randall:THE CONDUCTANCE OF DILUTE AQUEOUS SOLUTIONS OF THE ALKALI HYDROXIDES AT 25
                                  ]) ,
                        np.array([267.3,266.3,266.0,265,262.4,261.2,260.7#1927_Randall:THE CONDUCTANCE OF DILUTE AQUEOUS SOLUTIONS OF THE ALKALI HYDROXIDES AT 25
                                  ]) ]
    elif name == r'$CsOH$':
        molar_conductivity = [np.array([.000693,.001537,.002332,.004081,.006159,.008376,.01039,.02731,.06532#1927_Randall:THE CONDUCTANCE OF DILUTE AQUEOUS SOLUTIONS OF THE ALKALI HYDROXIDES AT 25
                                  ]) ,
                        np.array([264.5,264.8,265.9,264.5,265.2,263.9,262.6,254.6,249.4#1927_Randall:THE CONDUCTANCE OF DILUTE AQUEOUS SOLUTIONS OF THE ALKALI HYDROXIDES AT 25
                                  ]) ]
       
    
    try:
        return Chemical_Data(name=name,  molar_conductivity=molar_conductivity)
    except ValueError:
        print(name+" not available in binary data")


def water_concentration_from_density(name,c_unknown):
    space_res=100
    #return H2O concentration for a given salt concentration based on density data/models
    M_H2O = 18.01528e-3#kg/mol
    d0 = 0.997045
    if name == r"$HCl$":
        #Source:J. Chem. Eng. Data 1997, 42, 623-630
        #concentration mol/l
        c_salt = np.array([0,0.1249,0.200,0.375,1.12645,2.1288,3.130,4.13045,5.12889,6.08821                ,7.14649,8.1444,9.13072,10.13828])
        #density kg/l
        d = np.array([d0,0.999306,1.000638,1.003724,1.016734,1.033616,1.049958,1.065842,1.081447,1.096228   ,1.112241,1.127142,1.141424,1.155820])
        M = 36.461e-3 #kg/mol
    elif name == r"$HBr$":
        #Source:Journal of Solution Chemistry, VoL 10, No. 8, 1981
        M = 80.9119e-3 #kg/mol
        m = 10**(np.linspace(-5,1.5,space_res))
        d = d0 + 5.46897e-2 * m - 1.19654e-3 * m**2 + 1.14737e-5 * m**3
        c_salt = m * d/(1+m*M)
    elif name == r"$HI$":
        # Source: 10.1021/je00025a008 
        # w: wt%
        w = np.array([0,5.2,10.8,16.4,22.4,27.2,33.1,38.7,42.9,48.7,53,57])*1e-2
        #density kg/l
        d = np.array([d0,1.0324,1.0802,1.1245,1.1753,1.2319,1.29,1.3565,1.4176,1.5036,1.5875,1.6885 ])
        M = 127.911e-3 #kg/mol
        c_salt = w * d/M
    elif name ==r"$KOH$":
        #Source:J. Chem. Eng. Data 2000, 45, 613-617
        #concentration mol/l
        c_salt = np.array([0,1.018,2.003,3,4,5.003,6.06,6.921,7.997,9,9.987])
        #density kg/l
        d = np.array([d0,1.04652,1.091221,1.134401,1.175736,1.215362,1.255184,1.284401,1.326461,1.362377,1.395491])
        M = 56.1056e-3 #kg/mol
    elif name == r"$NaOH$":
        #Source:J. Chem. Eng. Data 2000, 45, 613-617
        #concentration mol/l
        c_salt = np.array([0,1.002,1.982,2.968,3.949,4.955,5.939,6.925,7.96,9.003,10])
        #density kg/l
        d = np.array([d0,1.039258,1.077373,1.113462,1.147452,1.180355,1.211727,1.240868,1.271462,1.298840,1.324687])
        M = 39.997e-3 #kg/mol
    else:
        c_salt = np.array([0])
        d = np.array([d0])
        M=1
        
    c_H2O_known = (d-M*c_salt)/(M_H2O)
    return np.interp(c_unknown, c_salt, c_H2O_known)
